# Supplementary material for: Generating DNA sequence data with limited resources for molecular biology: Lessons from a barcoding project in Indonesia
Source: Appl Plant Sci. 2018 Jul 13;6(7):e01167. doi: 10.1002/aps3.1167 (PMC6055555; doi:10.1002/aps3.1167)
Supplement: Supplementary file 1 — Appendix S1 [file APS3-6-e01167-s001.xlsx]

## Sheet: CTAB DNA rbcL
Dean et al.—Applications in Plant Sciences 2018 6(7)—Appendix S1 DOI: 10.1002/aps3.1167
Appendix S1. Raw data and herbarium determinations. DNA extractions performed on specimens, and PCR amplification data for CTAB and Qiagen-extracted DNA, overall success for matK and rbcL markers, and determinations for herbarium specimens.
		WENDEL CTAB EXTRACTION			POREBSKI CTAB EXTRACTION
Sample	DNA extracted?	Number of rbcL PCRs carried out	% of required product for sequencing rbcL	DNA extracted?	Number of rbcL PCRs carried out	% of required product for sequencing rbcL Porebski	Total percentage Wendel + Porebski	Successfully sequenced?
GP_00001	Yes	3	1.3	No, already sequenced for both markers	0, already sequenced	0	1.3	YES
GP_00002	Yes	2	0	Yes	2	0	0	NO
GP_00003	Yes	2	0	Yes	2	0	0	NO
GP_00004	Yes	3	1.13	No, already sequenced for both markers	0, already sequenced	0	1.13	YES
GP_00005	No	NA	0	Yes	2	0	0	NO
GP_00006	Yes	2	0	Yes	4	0.2	0.2	NO
GP_00007	Yes	2	0	Yes	2	0	0	NO
GP_00008	Yes	3	1.05	Yes	0, already sequenced	0	1.05	YES
GP_00009	Yes	2	0	Yes	2	0	0	NO
GP_00010	Yes	2	0	Yes	2	0	0	NO
GP_00011	Yes	3	1	No, already sequenced for both markers	0, already sequenced	0	1	YES
GP_00012	Yes	2	0	Yes	2	0	0	NO
GP_00013	Yes	2	0	Yes	2	0	0	NO
GP_00014	Yes	2	0	Yes	2	0	0	NO
GP_00015	Yes	2	0	Yes	2	0	0	NO
GP_00016	Yes	2	0	Yes	2	0	0	NO
GP_00017	Yes	2	0	Yes	4	0.3	0.3	NO
GP_00018	Yes	2	0	Yes	2	0	0	NO
GP_00019	Yes	4	1.1	Yes	0, already sequenced	0	1.1	YES
GP_00020	Yes	2	0	Yes	2	0	0	NO
GP_00021	Yes	2	0	Yes	2	0	0	NO
GP_00022	Yes	2	0	Yes	2	1	1	YES
GP_00023	Yes	4	1.25	No, already sequenced for both markers	0, already sequenced	0	1.25	YES
GP_00024	Yes	2	0	Yes	2	0	0	NO
GP_00025	Yes	3	0.5	Yes	2	0	0.5	NO
GP_00026	Yes	3	1.08	Yes	0, already sequenced	0	1.08	YES
GP_00027	Yes	3	0.55	Yes	2	0.6	1.15	YES
GP_00028	Yes	3	0.55	Yes	5	0	0.55	NO
GP_00029	Yes	2	0	Yes	4	0.2	0.2	NO
GP_00030	Yes	2	0	Yes	2	0	0	NO
GP_00031	No	NA	0	Yes	2	0	0	NO
GP_00032	Yes	2	0	Yes	2	0	0	NO
GP_00033	Yes	3	1.5	No, already sequenced for both markers	0, already sequenced	0	1.5	YES
GP_00034	Yes	2	0	Yes	2	0	0	NO
GP_00035	Yes	2	0	Yes	2	0	0	NO
GP_00036	Yes	3	1.05	No, already sequenced for both markers	0, already sequenced	0	1.05	YES
GP_00037	Yes	2	0	Yes	2	0	0	NO
GP_00038	Yes	2	0	Yes	2	0	0	NO
GP_00039	No	NA	0	Yes	2	0	0	NO
GP_00040	Yes	2	0	Yes	2	0	0	NO
GP_00041	Yes	1	0	Yes	2	0	0	NO
GP_00042	Yes	1	0	Yes	2	0	0	NO
GP_00044	Yes	4	1.05	No, already sequenced for both markers	0, already sequenced	0	1.05	YES
GP_00045	No	NA	0	Yes	4	0.2	0.2	NO
GP_00046	Yes	2	0	Yes	not attempted	not determined	0	NO
GP_00047	Yes	3	1	Yes	0, already sequenced	0	1	YES
GP_00048	Yes	3	1.13	No, already sequenced for both markers	0, already sequenced	0	1.13	YES
GP_00049	Yes	1	0	Yes	2	0	0	NO
GP_00051	Yes	1	0	Yes	5	0.65	0.65	YES
GP_00052	Yes	2	0	Yes	2	0	0	NO
GP_00053	Yes	3	1	No, already sequenced for both markers	0, already sequenced	0	1	YES
GP_00054	Yes	3	0.25	Yes	4	0	0.25	NO
GP_00055	Yes	2	0	Yes	2	0	0	NO
GP_00056	Yes	2	0	Yes	2	0	0	NO
GP_00057	Yes	4	1.35	No, already sequenced for both markers	0, already sequenced	0	1.35	YES
GP_00058	Yes	2	0	Yes	2	0	0	NO
GP_00059	Yes	2	0	Yes	2	0	0	NO
GP_00060	Yes	2	0	Yes	2	0	0	NO
GP_00061	Yes	3	1.3	No, already sequenced for both markers	0, already sequenced	0	1.3	YES
GP_00062	Yes	3	0.5	Yes	5	0	0.5	NO
GP_00063	Yes	4	1.3	Yes	0, already sequenced	0	1.3	YES
GP_00064	Yes	2	0.25	Yes	4	0.1	0.35	NO
GP_00065	Yes	2	0	Yes	2	0	0	NO
GP_00066	Yes	2	0	Yes	2	0	0	NO
GP_00067	Yes	2	0	Yes	2	0	0	NO
GP_00068	Yes	2	0	Yes	2	0	0	NO
GP_00069	Yes	2	0	Yes	2	0	0	NO
GP_00070	Yes	2	0	Yes	2	0	0	NO
GP_00071	No	NA	0	Yes	5	0.7	0.7	NO
GP_00072	Yes	3	0.55	Yes	4	0.7	1.25	YES
GP_00073	Yes	2	0	Yes	2	0.2	0.2	NO
GP_00074	Yes	3	1.25	No, already sequenced for both markers	0, already sequenced	0	1.25	YES
GP_00075	Yes	4	1.05	Yes	0, already sequenced	0	1.05	YES
GP_00076	Yes	2	0	Yes	2	0	0	NO
GP_00077	Yes	4	1	Yes	0, already sequenced	0	1	YES
GP_00078	Yes	2	0	Yes	2	0	0	NO
GP_00079	Yes	3	0.3	Yes	5	0.25	0.55	NO
GP_00080	Yes	3	0.5	Yes	5	0	0.5	NO
GP_00081	Yes	2	0	Yes	5	0.4	0.4	NO
GP_00082	Yes	2	0	Yes	2	0	0	NO
GP_00083	No	NA	0	Yes	2	0	0	NO
GP_00084	No	NA	0	Yes	2	0	0	NO
GP_00085	No	NA	0	Yes	2	0	0	NO
GP_00086	No	NA	0	Yes	2	0	0	NO
GP_00087	No	NA	0	Yes	2	0	0	NO
GP_00088	No	NA	0	Yes	2	0	0	NO
GP_00089	No	NA	0	Yes	2	0	0	NO
GP_00090	No	NA	0	Yes	2	0	0	NO
GP_00091	No	NA	0	Yes	2	0	0	NO
GP_00092	No	NA	0	Yes	2	0	0	NO
GP_00093	No	NA	0	Yes	2	0	0	NO
GP_00094	No	NA	0	Yes	2	0	0	NO
GP_00095	No	NA	0	Yes	2	0	0	NO
GP_00096	No	NA	0	Yes	2	0	0	NO
GP_00097	No	NA	0	Yes	2	0	0	NO
GP_00098	No	NA	0	Yes	2	0	0	NO
GP_00099	No	NA	0	Yes	2	0	0	NO
GP_00100	No	NA	0	Yes	2	0	0	NO
GP_00101	No	NA	0	Yes	2	0	0	NO
GP_00102	No	NA	0	Yes	2	0	0	NO
GP_00103	No	NA	0	Yes	2	0	0	NO
GP_00104	No	NA	0	Yes	2	0	0	NO
GP_00105	No	NA	0	Yes	2	0	0	NO
GP_00106	No	NA	0	Yes	6	0.6	0.6	NO
GP_00107	No	NA	0	Yes	6	1.05	1.05	YES
GP_00108	No	NA	0	Yes	2	0	0	NO
GP_00109	No	NA	0	Yes	2	0	0	NO
GP_00110	No	NA	0	Yes	2	0	0	NO
GP_00111	No	NA	0	Yes	2	0	0	NO
GP_00112	No	NA	0	Yes	2	0	0	NO
GP_00113	No	NA	0	Yes	2	0	0	NO
GP_00114	No	NA	0	Yes	2	0	0	NO
GP_00115	No	NA	0	Yes	2	0	0	NO
GP_00116	No	NA	0	Yes	2	0	0	NO
GP_00117	No	NA	0	Yes	4	0.2	0.2	NO
GP_00118	No	NA	0	Yes	2	0	0	NO
GP_00120	No	NA	0	Yes	1	0	0	NO
GP_00124	No	NA	0	Yes	4	0.3	0.3	NO
GP_00139	No	NA	0	Yes	4	1.1	1.1	YES
GP_00140	No	NA	0	Yes	2	0	0	NO
GP_00141	No	NA	0	Yes	4	0.3	0.3	NO
GP_00142	No	NA	0	Yes	2	0	0	NO
GP_00143	No	NA	0	Yes	2	0	0	NO
GP_00144	No	NA	0	Yes	5	0.8	0.8	YES
GP_00145	No	NA	0	Yes	4	0.2	0.2	NO
GP_00146	No	NA	0	Yes	2	0	0	NO
GP_00147	No	NA	0	Yes	2	0	0	NO
GP_00148	No	NA	0	Yes	2	0	0	NO
GP_00149	No	NA	0	Yes	2	0	0	NO
GP_00150	No	NA	0	Yes	2	0	0	NO
GP_00151	No	NA	0	Yes	2	0	0	NO
GP_00152	No	NA	0	Yes	4	1.25	1.25	YES
GP_00153	No	NA	0	Yes	4	0.2	0.2	NO
GP_00154	No	NA	0	Yes	2	0	0	NO
GP_00155	No	NA	0	Yes	2	1	1	YES
GP_00156	No	NA	0	Yes	2	0	0	NO
GP_00157	No	NA	0	Yes	4	0.1	0.1	NO
GP_00158	No	NA	0	Yes	4	1.2	1.2	YES
GP_00159	No	NA	0	Yes	2	0	0	NO
GP_00160	No	NA	0	Yes	2	0	0	NO
GP_00161	No	NA	0	Yes	2	0	0	NO
GP_00162	No	NA	0	Yes	3	1	1	YES
GP_00163	No	NA	0	Yes	2	0	0	NO
GP_00164	No	NA	0	Yes	2	0	0	NO
GP_00165	No	NA	0	Yes	2	0	0	NO
GP_00166	No	NA	0	Yes	2	0	0	NO
GP_00167	No	NA	0	Yes	2	0	0	NO
GP_00168	No	NA	0	Yes	4	0.3	0.3	NO
GP_00169	No	NA	0	Yes	2	0	0	NO
GP_00170	No	NA	0	Yes	2	0	0	NO
GP_00171	No	NA	0	Yes	2	0	0	NO
GP_00172	No	NA	0	Yes	5	0.85	0.85	YES
GP_00173	No	NA	0	Yes	4	0.3	0.3	NO
GP_00174	No	NA	0	Yes	2	0	0	NO
GP_00175	No	NA	0	Yes	2	0	0	NO
GP_00176	No	NA	0	Yes	2	0	0	NO
GP_00177	No	NA	0	Yes	2	0	0	NO
GP_00178	No	NA	0	Yes	2	0	0	NO
GP_00179	No	NA	0	Yes	2	0	0	NO
GP_00180	No	NA	0	Yes	2	0	0	NO
GP_00181	No	NA	0	Yes	2	0	0	NO
GP_00182	No	NA	0	Yes	2	0	0	NO
GP_00183	No	NA	0	Yes	2	0	0	NO
GP_00184	No	NA	0	Yes	2	0	0	NO
GP_00185	No	NA	0	Yes	2	0	0	NO
GP_00186	No	NA	0	Yes	4	0.3	0.3	NO
GP_00187	No	NA	0	Yes	4	0.25	0.25	NO
GP_00188	No	NA	0	Yes	2	0	0	NO
GP_00189	No	NA	0	Yes	2	1	1	YES
GP_00192	No	NA	0	Yes	5	0.5	0.5	NO
GP_00193	No	NA	0	Yes	4	1.2	1.2	YES
GP_00194	No	NA	0	Yes	2	0	0	NO
GP_00195	No	NA	0	Yes	2	0	0	NO
GP_00196	No	NA	0	Yes	2	0	0	NO
GP_00197	No	NA	0	Yes	2	0	0	NO
GP_00198	No	NA	0	Yes	5	0.6	0.6	NO
GP_00199	No	NA	0	Yes	2	0	0	NO
GP_00200	No	NA	0	Yes	2	0	0	NO
GP_00201	No	NA	0	Yes	2	0	0	NO
GP_00202	No	NA	0	Yes	2	0	0	NO
GP_00203	No	NA	0	Yes	4	0.1	0.1	NO
GP_00204	No	NA	0	Yes	3	1.2	1.2	YES
GP_00205	No	NA	0	Yes	5	0.5	0.5	NO
GP_00206	No	NA	0	Yes	5	0.3	0.3	NO
GP_00207	No	NA	0	Yes	5	0.3	0.3	NO
GP_00208	No	NA	0	Yes	2	0	0	NO
GP_00209	No	NA	0	Yes	6	1.35	1.35	YES
GP_00210	No	NA	0	Yes	5	0.5	0.5	NO
GP_00211	No	NA	0	Yes	5	0.7	0.7	YES
GP_00212	No	NA	0	Yes	2	0	0	NO
GP_00213	No	NA	0	Yes	2	0	0	NO
GP_00214	No	NA	0	Yes	2	0	0	NO
GP_00215	No	NA	0	Yes	2	0	0	NO
GP_00216	No	NA	0	Yes	2	0	0	NO
GP_00217	No	NA	0	Yes	2	0	0	NO
GP_00218	No	NA	0	Yes	2	0	0	NO
GP_00219	No	NA	0	Yes	2	0.2	0.2	NO
GP_00220	No	NA	0	Yes	2	0	0	NO
GP_00221	No	NA	0	Yes	2	0	0	NO
GP_00222	No	NA	0	Yes	5	1.2	1.2	YES
GP_00223	No	NA	0	Yes	4	1.35	1.35	YES
GP_00224	No	NA	0	Yes	2	0	0	NO
GP_00225	No	NA	0	Yes	4	1.4	1.4	YES
GP_00226	No	NA	0	Yes	2	0	0	NO
GP_00227	No	NA	0	Yes	2	0	0	NO
GP_00228	No	NA	0	Yes	2	0	0	NO
GP_00230	No	NA	0	Yes	2	0	0	NO
GP_00231	No	NA	0	Yes	2	0	0	NO
GP_00232	No	NA	0	Yes	6	0.5	0.5	NO
GP_00233	No	NA	0	Yes	2	0	0	NO
GP_00234	No	NA	0	Yes	2	0	0	NO
GP_00235	No	NA	0	Yes	2	0	0	NO
GP_00236	No	NA	0	Yes	2	0	0	NO
GP_00237	No	NA	0	Yes	2	0	0	NO
GP_00238	No	NA	0	Yes	2	0	0	NO
GP_00239	No	NA	0	Yes	2	0	0	NO
GP_00240	No	NA	0	Yes	2	0	0	NO
GP_00241	No	NA	0	Yes	2	0	0	NO
GP_00242	No	NA	0	Yes	2	0	0	NO
GP_00243	No	NA	0	Yes	2	0	0	NO
GP_00244	No	NA	0	Yes	2	0	0	NO
GP_00245	No	NA	0	Yes	2	0	0	NO
GP_00247	No	NA	0	Yes	2	0	0	NO
GP_00248	No	NA	0	Yes	2	0	0	NO
GP_00249	No	NA	0	Yes	2	0	0	NO
GP_00250	No	NA	0	Yes	2	0	0	NO
GP_00251	No	NA	0	Yes	2	0	0	NO
GP_00252	No	NA	0	Yes	2	0	0	NO
GP_00253	No	NA	0	Yes	2	0	0	NO
GP_00254	No	NA	0	Yes	2	0	0	NO
GP_00255	No	NA	0	Yes	2	0	0	NO
GP_00256	No	NA	0	Yes	2	0	0	NO
GP_00257	No	NA	0	Yes	2	0	0	NO
GP_00258	No	NA	0	Yes	3	0.95	0.95	YES
GP_00259	No	NA	0	Yes	1	0	0	NO
GP_00260	No	NA	0	Yes	2	0	0	NO
GP_00261	No	NA	0	Yes	2	0	0	NO
GP_00262	No	NA	0	Yes	6	0.55	0.55	NO
GP_00263	No	NA	0	Yes	2	0	0	NO
GP_00264	No	NA	0	Yes	2	0	0	NO
GP_00265	No	NA	0	Yes	2	0	0	NO
GP_00266	No	NA	0	Yes	2	0	0	NO
GP_00268	No	NA	0	Yes	2	0	0	NO
GP_00269	No	NA	0	Yes	5	0.6	0.6	NO
GP_00270	No	NA	0	Yes	2	0	0	NO
GP_00271	No	NA	0	Yes	2	0	0	NO
GP_00272	No	NA	0	Yes	2	0	0	NO
GP_00273	No	NA	0	Yes	2	0	0	NO
GP_00274	No	NA	0	Yes	2	0	0	NO
GP_00275	No	NA	0	Yes	2	0	0	NO
GP_00276	No	NA	0	Yes	2	0	0	NO
GP_00277	No	NA	0	Yes	2	0	0	NO
GP_00278	No	NA	0	Yes	2	0	0	NO
GP_00279	No	NA	0	Yes	2	0	0	NO
GP_00280	No	NA	0	Yes	2	0	0	NO
GP_00281	No	NA	0	Yes	4	0.3	0.3	NO
GP_00283	No	NA	0	Yes	2	0	0	NO
GP_00284	No	NA	0	Yes	2	0	0	NO
GP_00285	No	NA	0	Yes	2	0	0	NO
GP_00286	No	NA	0	Yes	2	0	0	NO
GP_00287	No	NA	0	Yes	5	1.4	1.4	YES
GP_00288	No	NA	0	Yes	2	0	0	NO
GP_00289	No	NA	0	Yes	2	0	0	NO
GP_00290	No	NA	0	Yes	2	0	0	NO
GP_00291	No	NA	0	Yes	4	0.3	0.3	NO
GP_00292	No	NA	0	Yes	2	0	0	NO
GP_00293	No	NA	0	Yes	4	0.2	0.2	NO
GP_00294	No	NA	0	Yes	2	0	0	NO
GP_00295	No	NA	0	Yes	2	0	0	NO
GP_00296	No	NA	0	Yes	2	0	0	NO
GP_00297	No	NA	0	Yes	2	0	0	NO
GP_00298	No	NA	0	Yes	2	0	0	NO
GP_00299	No	NA	0	Yes	2	0	0	NO
GP_00300	No	NA	0	Yes	2	0	0	NO
GP_00301	No	NA	0	Yes	2	0	0	NO
GP_00302	No	NA	0	Yes	2	0	0	NO
GP_00303	No	NA	0	Yes	2	0	0	NO
GP_00304	No	NA	0	Yes	4	0.4	0.4	NO
GP_00305	No	NA	0	Yes	2	0	0	NO
GP_00306	No	NA	0	Yes	2	1	1	YES
GP_00307	No	NA	0	Yes	3	1.2	1.2	YES
GP_00308	No	NA	0	Yes	2	0.95	0.95	YES
GP_00309	No	NA	0	Yes	2	0	0	NO
GP_00310	No	NA	0	Yes	2	0	0	NO
GP_00311	No	NA	0	Yes	2	0	0	NO
GP_00312	No	NA	0	Yes	4	0.1	0.1	NO
GP_00313	No	NA	0	Yes	5	0.6	0.6	NO
GP_00314	No	NA	0	Yes	4	1.15	1.15	YES
GP_00315	No	NA	0	Yes	2	0	0	NO
GP_00316	No	NA	0	Yes	2	0	0	NO
GP_00317	No	NA	0	Yes	2	0	0	NO
GP_00318	No	NA	0	Yes	2	0	0	NO
GP_00319	No	NA	0	Yes	2	0	0	NO
GP_00320	No	NA	0	Yes	4	1.25	1.25	YES
GP_00321	No	NA	0	Yes	4	0.4	0.4	NO
GP_00322	No	NA	0	Yes	2	0	0	NO
GP_00323	No	NA	0	Yes	3	1	1	YES
GP_00324	No	NA	0	Yes	2	0	0	NO
GP_00325	No	NA	0	Yes	2	0	0	NO
GP_00326	No	NA	0	Yes	2	0	0	NO
GP_00327	No	NA	0	Yes	2	0	0	NO
GP_00328	No	NA	0	Yes	3	1.25	1.25	YES
GP_00329	No	NA	0	Yes	2	0	0	NO
GP_00330	No	NA	0	Yes	5	0.6	0.6	NO
GP_00331	No	NA	0	Yes	3	1.05	1.05	YES
GP_00332	No	NA	0	Yes	2	0	0	NO
GP_00333	No	NA	0	Yes	2	0	0	NO
GP_00344	No	NA	0	Yes	2	0	0	NO
GP_00345	No	NA	0	Yes	2	0	0	NO
GP_00346	No	NA	0	Yes	2	0	0	NO
GP_00347	No	NA	0	Yes	4	1.05	1.05	YES
GP_00348	No	NA	0	Yes	3	1.15	1.15	YES
GP_00349	No	NA	0	Yes	2	0	0	NO
GP_00350	No	NA	0	Yes	2	1	1	YES
GP_00351	No	NA	0	Yes	2	0	0	NO
GP_00352	No	NA	0	Yes	2	1	1	YES
GP_00353	No	NA	0	Yes	3	1.15	1.15	YES
GP_00354	No	NA	0	Yes	2	0.95	0.95	YES
GP_00355	No	NA	0	Yes	3	1.1	1.1	YES
GP_00356	No	NA	0	Yes	4	1.15	1.15	YES
GP_00357	No	NA	0	Yes	2	0	0	NO
GP_00358	No	NA	0	Yes	2	0	0	NO
GP_00359	No	NA	0	Yes	2	1	1	YES
GP_00360	No	NA	0	Yes	2	0	0	NO
GP_00361	No	NA	0	Yes	2	0	0	NO
GP_00362	No	NA	0	Yes	2	0	0	NO
GP_00363	No	NA	0	Yes	2	0	0	NO
GP_00364	No	NA	0	Yes	2	0	0	NO
GP_00365	No	NA	0	Yes	3	1.15	1.15	YES
GP_00366	No	NA	0	Yes	3	1.1	1.1	YES
GP_00367	No	NA	0	Yes	2	0	0	NO
GP_00368	No	NA	0	Yes	2	0	0	NO
GP_00369	No	NA	0	Yes	2	0	0	NO
GP_00370	No	NA	0	Yes	2	0	0	NO
GP_00371	No	NA	0	Yes	4	1.3	1.3	YES
GP_00372	No	NA	0	Yes	4	1.25	1.25	NO
GP_00373	No	NA	0	Yes	2	0	0	NO
GP_00374	No	NA	0	Yes	3	1	1	YES
GP_00375	No	NA	0	Yes	2	0	0	NO
GP_00376	No	NA	0	Yes	3	1.15	1.15	YES
GP_00377	No	NA	0	Yes	3	1.05	1.05	YES
GP_00378	No	NA	0	Yes	4	0.95	0.95	YES
GP_00379	No	NA	0	Yes	3	1.3	1.3	YES
GP_00380	No	NA	0	Yes	2	0	0	NO
GP_00381	No	NA	0	Yes	2	0	0	NO
GP_00382	No	NA	0	Yes	2	0	0	NO
GP_00383	No	NA	0	Yes	2	1	1	YES
GP_00384	No	NA	0	Yes	2	1	1	YES
GP_00385	No	NA	0	Yes	4	1.1	1.1	YES
GP_00386	No	NA	0	Yes	4	0.3	0.3	NO
GP_00387	No	NA	0	Yes	5	0.55	0.55	NO
GP_00388	No	NA	0	Yes	2	0	0	NO
GP_00389	No	NA	0	Yes	4	1.35	1.35	YES
GP_00390	No	NA	0	Yes	4	0.1	0.1	NO
GP_00391	No	NA	0	Yes	2	0	0	NO
GP_00392	No	NA	0	Yes	2	0	0	NO
GP_00393	No	NA	0	Yes	2	0	0	NO
GP_00394	No	NA	0	Yes	2	0	0	NO
GP_00395	No	NA	0	Yes	2	0	0	NO
GP_00396	No	NA	0	Yes	2	0	0	NO
GP_00397	No	NA	0	Yes	2	0	0	NO
GP_00398	No	NA	0	Yes	2	0	0	NO
GP_00399	No	NA	0	Yes	3	0.95	0.95	YES
GP_00400	No	NA	0	Yes	3	1.05	1.05	YES
GP_00401	No	NA	0	Yes	5	0.65	0.65	YES
GP_00402	No	NA	0	Yes	2	0.9	0.9	YES
GP_00403	No	NA	0	Yes	2	0	0	NO
GP_00404	No	NA	0	Yes	2	0	0	NO
GP_00405	No	NA	0	Yes	4	0.95	0.95	YES
GP_00406	No	NA	0	Yes	4	1.3	1.3	YES
GP_00407	No	NA	0	Yes	2	0.9	0.9	YES
GP_00408	No	NA	0	Yes	2	0.9	0.9	YES
GP_00409	No	NA	0	Yes	2	0	0	NO
GP_00410	No	NA	0	Yes	4	1.3	1.3	YES
GP_00411	No	NA	0	Yes	4	1.2	1.2	YES
GP_00412	No	NA	0	Yes	2	1	1	YES
GP_00413	No	NA	0	Yes	2	0	0	NO
GP_00414	No	NA	0	Yes	2	1	1	YES
GP_00415	No	NA	0	Yes	2	0	0	NO
GP_00416	No	NA	0	Yes	4	1.2	1.2	YES
GP_00417	No	NA	0	Yes	4	1.05	1.05	YES
GP_00418	No	NA	0	Yes	3	1	1	YES
GP_00419	No	NA	0	Yes	3	0.9	0.9	YES
GP_00420	No	NA	0	Yes	2	0	0	NO
GP_00421	No	NA	0	Yes	4	0.2	0.2	NO
GP_00422	No	NA	0	Yes	3	0.85	0.85	YES
GP_00423	No	NA	0	Yes	3	0.85	0.85	YES
GP_00424	No	NA	0	Yes	3	0	0	NO
GP_00425	No	NA	0	Yes	4	0.8	0.8	YES
GP_00426	No	NA	0	Yes	4	0.1	0.1	NO
GP_00427	No	NA	0	Yes	4	0.5	0.5	NO
GP_00428	No	NA	0	Yes	3	0.8	0.8	YES
GP_00429	No	NA	0	Yes	4	1.05	1.05	YES
GP_00430	No	NA	0	Yes	2	1	1	YES
GP_00431	No	NA	0	Yes	3	0	0	NO
GP_00432	No	NA	0	Yes	4	0.9	0.9	YES
GP_00433	No	NA	0	Yes	4	0.1	0.1	NO
GP_00434	No	NA	0	Yes	3	1.25	1.25	YES
GP_00435	No	NA	0	Yes	4	1.05	1.05	NO
GP_00436	No	NA	0	Yes	3	0	0	NO
GP_00437	No	NA	0	Yes	3	0	0	NO
GP_00438	No	NA	0	Yes	3	1.1	1.1	YES
GP_00439	No	NA	0	Yes	4	0.1	0.1	NO
GP_00440	No	NA	0	Yes	3	1.2	1.2	YES
GP_00441	No	NA	0	Yes	4	0.1	0.1	NO
GP_00442	No	NA	0	Yes	3	1	1	YES

## Sheet: CTAB DNA matK
		WENDEL CTAB EXTRACTION			POREBSKI CTAB EXTRACTION
Sample	DNA extracted?	Number of matK PCRs carried out	% of required product for sequencing matK	DNA extracted?	Number of matK PCRs carried out	% of required product for sequencing matK	Total percentage Wendel + Porebski	Successfully sequenced?
GP_00001	Yes	4	1.1	No, already sequenced for both markers	0, already sequenced	0	1.1	YES
GP_00002	Yes	4	0.25	Yes	4	0.1	0.35	NO
GP_00003	Yes	4	0.5	Yes	5	0.1	0.6	NO
GP_00004	Yes	4	1.3	No, already sequenced for both markers	0, already sequenced	0	1.3	YES
GP_00005	No	NA	0	Yes	4	0.3	0.3	NO
GP_00006	Yes	2	0	Yes	4	0.3	0.3	NO
GP_00007	Yes	4	0.55	Yes	3	0.5	1.05	YES
GP_00008	Yes	2	0	Yes	4	0.6	0.6	NO
GP_00009	Yes	not attempted	not determined	Yes	not attempted	not determined	not determined	not determined
GP_00010	Yes	2	0	Yes	2	0	0	NO
GP_00011	Yes	4	1.25	No, already sequenced for both markers	0, already sequenced	0	1.25	YES
GP_00012	Yes	2	0	Yes	2	0	0	NO
GP_00013	Yes	2	0	Yes	4	0.35	0.35	NO
GP_00014	Yes	2	0	Yes	3	1.2	1.2	YES
GP_00015	Yes	2	0	Yes	2	0	0	NO
GP_00016	Yes	2	0	Yes	2	0	0	NO
GP_00017	Yes	2	0	Yes	4	0.25	0.25	NO
GP_00018	Yes	3	0.25	Yes	4	0.1	0.35	NO
GP_00019	Yes	2	0	Yes	4	0.1	0.1	NO
GP_00020	Yes	2	0	Yes	4	0.1	0.1	NO
GP_00021	Yes	2	0	Yes	2	0	0	NO
GP_00022	Yes	2	0	Yes	2	1	1	YES
GP_00023	Yes	6	1.1	No, already sequenced for both markers	0, already sequenced	0	1.1	YES
GP_00024	Yes	2	0	Yes	2	0	0	NO
GP_00025	Yes	3	0.55	Yes	4	0.5	1.05	YES
GP_00026	Yes	3	0.5	Yes	5	0.5	1	YES
GP_00027	Yes	5	0.9	Yes	2	0.8	1.7	YES
GP_00028	Yes	4	0.55	Yes	6	0.4	0.95	YES
GP_00029	Yes	2	0	Yes	5	0.95	0.95	YES
GP_00030	Yes	2	0	Yes	2	0	0	NO
GP_00031	No	NA	0	Yes	3	0.1	0.1	NO
GP_00032	Yes	2	0	Yes	2	0	0	NO
GP_00033	Yes	3	1	No, already sequenced for both markers	0, already sequenced	0	1	YES
GP_00034	Yes	2	0	Yes	2	1	1	YES
GP_00035	Yes	2	0	Yes	2	0	0	NO
GP_00036	Yes	4	1	No, already sequenced for both markers	0, already sequenced	0	1	YES
GP_00037	Yes	4	1	Yes	0, already sequenced	0	1	YES
GP_00038	Yes	2	0	Yes	2	0	0	NO
GP_00039	No	NA	0	Yes	2	0	0	NO
GP_00040	Yes	4	0.6	Yes	5	0.45	1.05	YES
GP_00041	Yes	2	0	Yes	4	0.1	0.1	NO
GP_00042	Yes	2	0	Yes	2	0	0	NO
GP_00044	Yes	5	1.3	No, already sequenced for both markers	0, already sequenced	0	1.3	YES
GP_00045	No	NA	0	Yes	2	1	1	YES
GP_00046	Yes	5	0.3	Yes	1	0	0.3	NO
GP_00047	Yes	3	0.6	Yes	2	0.4	1	YES
GP_00048	Yes	4	1.3	No, already sequenced for both markers	0, already sequenced	0	1.3	YES
GP_00049	Yes	3	0.5	Yes	7	0.5	1	YES
GP_00051	Yes	3	1	Yes	0, already sequenced	0	1	YES
GP_00052	Yes	4	0.6	Yes	4	0.5	1.1	YES
GP_00053	Yes	5	1.05	No, already sequenced for both markers	0, already sequenced	0	1.05	YES
GP_00054	Yes	4	0.55	Yes	5	0.1	0.65	NO
GP_00055	Yes	2	0	Yes	2	0	0	NO
GP_00056	Yes	2	0	Yes	4	0.1	0.1	NO
GP_00057	Yes	2	1	No, already sequenced for both markers	0, already sequenced	0	1	YES
GP_00058	Yes	2	0	Yes	5	1	1	YES
GP_00059	Yes	4	0.25	Yes	4	0	0.25	NO
GP_00060	Yes	2	0	Yes	3	0.3	0.3	NO
GP_00061	Yes	4	1.1	No, already sequenced for both markers	0, already sequenced	0	1.1	YES
GP_00062	Yes	2	0	Yes	2	0	0	NO
GP_00063	Yes	2	0	Yes	4	0.1	0.1	NO
GP_00064	Yes	3	1	Yes	0, already sequenced	0	1	YES
GP_00065	Yes	4	0.6	Yes	4	0.3	0.9	YES
GP_00066	Yes	2	0	Yes	2	0	0	NO
GP_00067	Yes	2	0	Yes	2	0	0	NO
GP_00068	Yes	2	0	Yes	2	0	0	NO
GP_00069	Yes	5	1	Yes	0, already sequenced	0	1	YES
GP_00070	Yes	2	0	Yes	2	0	0	NO
GP_00071	No	NA	0	Yes	2	0	0	NO
GP_00072	Yes	4	1	Yes	0, already sequenced	0	1	YES
GP_00073	Yes	2	0	Yes	4	1	1	YES
GP_00074	Yes	3	1	No, already sequenced for both markers	0, already sequenced	0	1	YES
GP_00075	Yes	4	0.25	Yes	4	0.1	0.35	NO
GP_00076	Yes	2	0	Yes	2	0	0	NO
GP_00077	Yes	1	0	Yes	2	0	0	NO
GP_00078	Yes	2	0	Yes	2	0	0	NO
GP_00079	Yes	4	1	Yes	0, already sequenced	0	1	YES
GP_00080	Yes	not attempted	not determined	Yes	4	0.2	0.2	NO
GP_00081	Yes	2	0	Yes	5	1.2	1.2	YES
GP_00082	Yes	4	0.25	Yes	4	0	0.25	NO
GP_00083	No	NA	0	Yes	2	0	0	NO
GP_00084	No	NA	0	Yes	2	0	0	NO
GP_00085	No	NA	0	Yes	2	0	0	NO
GP_00086	No	NA	0	Yes	2	0	0	NO
GP_00087	No	NA	0	Yes	2	0	0	NO
GP_00088	No	NA	0	Yes	2	0	0	NO
GP_00089	No	NA	0	Yes	2	0	0	NO
GP_00090	No	NA	0	Yes	2	0	0	NO
GP_00091	No	NA	0	Yes	2	0	0	NO
GP_00092	No	NA	0	Yes	2	0	0	NO
GP_00093	No	NA	0	Yes	2	0	0	NO
GP_00094	No	NA	0	Yes	2	0	0	NO
GP_00095	No	NA	0	Yes	2	0	0	NO
GP_00096	No	NA	0	Yes	2	0	0	NO
GP_00097	No	NA	0	Yes	4	0.95	0.95	YES
GP_00098	No	NA	0	Yes	2	0	0	NO
GP_00099	No	NA	0	Yes	2	0	0	NO
GP_00100	No	NA	0	Yes	2	0	0	NO
GP_00101	No	NA	0	Yes	2	0	0	NO
GP_00102	No	NA	0	Yes	2	0	0	NO
GP_00103	No	NA	0	Yes	2	0	0	NO
GP_00104	No	NA	0	Yes	4	1	1	YES
GP_00105	No	NA	0	Yes	2	0	0	NO
GP_00106	No	NA	0	Yes	2	0	0	NO
GP_00107	No	NA	0	Yes	2	0	0	NO
GP_00108	No	NA	0	Yes	2	0	0	NO
GP_00109	No	NA	0	Yes	2	0	0	NO
GP_00110	No	NA	0	Yes	2	0	0	NO
GP_00111	No	NA	0	Yes	2	0	0	NO
GP_00112	No	NA	0	Yes	2	0	0	NO
GP_00113	No	NA	0	Yes	2	0	0	NO
GP_00114	No	NA	0	Yes	2	0	0	NO
GP_00115	No	NA	0	Yes	2	0	0	NO
GP_00116	No	NA	0	Yes	2	0	0	NO
GP_00117	No	NA	0	Yes	4	1.15	1.15	YES
GP_00118	No	NA	0	Yes	2	0	0	NO
GP_00120	No	NA	0	Yes	not attempted	not determined	not determined	not determined
GP_00124	No	NA	0	Yes	4	1.25	1.25	YES
GP_00139	No	NA	0	Yes	2	1	1	YES
GP_00140	No	NA	0	Yes	2	0	0	NO
GP_00141	No	NA	0	Yes	4	0.2	0.2	NO
GP_00142	No	NA	0	Yes	2	0	0	NO
GP_00143	No	NA	0	Yes	3	1.25	1.25	YES
GP_00144	No	NA	0	Yes	3	1.2	1.2	YES
GP_00145	No	NA	0	Yes	3	1.15	1.15	YES
GP_00146	No	NA	0	Yes	4	0.2	0.2	NO
GP_00147	No	NA	0	Yes	5	1	1	YES
GP_00148	No	NA	0	Yes	2	0	0	NO
GP_00149	No	NA	0	Yes	2	0	0	NO
GP_00150	No	NA	0	Yes	2	0	0	NO
GP_00151	No	NA	0	Yes	2	0	0	NO
GP_00152	No	NA	0	Yes	2	1	1	YES
GP_00153	No	NA	0	Yes	4	0.25	0.25	NO
GP_00154	No	NA	0	Yes	5	1.2	1.2	YES
GP_00155	No	NA	0	Yes	2	1	1	YES
GP_00156	No	NA	0	Yes	4	0.1	0.1	NO
GP_00157	No	NA	0	Yes	2	0	0	NO
GP_00158	No	NA	0	Yes	2	1	1	YES
GP_00159	No	NA	0	Yes	2	0	0	NO
GP_00160	No	NA	0	Yes	2	0	0	NO
GP_00161	No	NA	0	Yes	2	0	0	NO
GP_00162	No	NA	0	Yes	4	0.1	0.1	NO
GP_00163	No	NA	0	Yes	4	0.2	0.2	NO
GP_00164	No	NA	0	Yes	4	0.1	0.1	NO
GP_00165	No	NA	0	Yes	2	0	0	NO
GP_00166	No	NA	0	Yes	5	0.5	0.5	NO
GP_00167	No	NA	0	Yes	5	0.5	0.5	NO
GP_00168	No	NA	0	Yes	5	1	1	YES
GP_00169	No	NA	0	Yes	6	1.1	1.1	YES
GP_00170	No	NA	0	Yes	4	0.2	0.2	NO
GP_00171	No	NA	0	Yes	4	1	1	YES
GP_00172	No	NA	0	Yes	4	0.35	0.35	NO
GP_00173	No	NA	0	Yes	4	0.35	0.35	NO
GP_00174	No	NA	0	Yes	4	0.1	0.1	NO
GP_00175	No	NA	0	Yes	6	1.25	1.25	YES
GP_00176	No	NA	0	Yes	4	0.35	0.35	NO
GP_00177	No	NA	0	Yes	4	0.2	0.2	NO
GP_00178	No	NA	0	Yes	2	0	0	NO
GP_00179	No	NA	0	Yes	2	0	0	NO
GP_00180	No	NA	0	Yes	2	0	0	NO
GP_00181	No	NA	0	Yes	2	0	0	NO
GP_00182	No	NA	0	Yes	2	0	0	NO
GP_00183	No	NA	0	Yes	2	0	0	NO
GP_00184	No	NA	0	Yes	2	0	0	NO
GP_00185	No	NA	0	Yes	2	0	0	NO
GP_00186	No	NA	0	Yes	3	1.2	1.2	YES
GP_00187	No	NA	0	Yes	2	0.35	0.35	NO
GP_00188	No	NA	0	Yes	2	0	0	NO
GP_00189	No	NA	0	Yes	3	1.1	1.1	YES
GP_00192	No	NA	0	Yes	3	0.9	0.9	YES
GP_00193	No	NA	0	Yes	4	1	1	YES
GP_00194	No	NA	0	Yes	2	0	0	NO
GP_00195	No	NA	0	Yes	2	0	0	NO
GP_00196	No	NA	0	Yes	2	0	0	NO
GP_00197	No	NA	0	Yes	2	0	0	NO
GP_00198	No	NA	0	Yes	2	0	0	NO
GP_00199	No	NA	0	Yes	2	0	0	NO
GP_00200	No	NA	0	Yes	5	1.25	1.25	YES
GP_00201	No	NA	0	Yes	2	0	0	NO
GP_00202	No	NA	0	Yes	2	0	0	NO
GP_00203	No	NA	0	Yes	2	0	0	NO
GP_00204	No	NA	0	Yes	2	0	0	NO
GP_00205	No	NA	0	Yes	5	1.2	1.2	YES
GP_00206	No	NA	0	Yes	5	0	0	NO
GP_00207	No	NA	0	Yes	5	0	0	NO
GP_00208	No	NA	0	Yes	2	0	0	NO
GP_00209	No	NA	0	Yes	5	1.15	1.15	YES
GP_00210	No	NA	0	Yes	3	1	1	YES
GP_00211	No	NA	0	Yes	3	1	1	YES
GP_00212	No	NA	0	Yes	2	0	0	NO
GP_00213	No	NA	0	Yes	2	0	0	NO
GP_00214	No	NA	0	Yes	2	0	0	NO
GP_00215	No	NA	0	Yes	2	0	0	NO
GP_00216	No	NA	0	Yes	3	1	1	YES
GP_00217	No	NA	0	Yes	2	0	0	NO
GP_00218	No	NA	0	Yes	2	0	0	NO
GP_00219	No	NA	0	Yes	2	0	0	NO
GP_00220	No	NA	0	Yes	2	0	0	NO
GP_00221	No	NA	0	Yes	2	0	0	NO
GP_00222	No	NA	0	Yes	5	1.3	1.3	YES
GP_00223	No	NA	0	Yes	2	0	0	NO
GP_00224	No	NA	0	Yes	2	0	0	NO
GP_00225	No	NA	0	Yes	4	1.35	1.35	YES
GP_00226	No	NA	0	Yes	2	0	0	NO
GP_00227	No	NA	0	Yes	2	0	0	NO
GP_00228	No	NA	0	Yes	2	0	0	NO
GP_00230	No	NA	0	Yes	2	0	0	NO
GP_00231	No	NA	0	Yes	4	0	0	NO
GP_00232	No	NA	0	Yes	4	0.2	0.2	NO
GP_00233	No	NA	0	Yes	2	0	0	NO
GP_00234	No	NA	0	Yes	5	1.1	1.1	YES
GP_00235	No	NA	0	Yes	2	0	0	NO
GP_00236	No	NA	0	Yes	2	0	0	NO
GP_00237	No	NA	0	Yes	4	0.35	0.35	NO
GP_00238	No	NA	0	Yes	2	0	0	NO
GP_00239	No	NA	0	Yes	4	0.3	0.3	NO
GP_00240	No	NA	0	Yes	3	1.2	1.2	YES
GP_00241	No	NA	0	Yes	2	0	0	NO
GP_00242	No	NA	0	Yes	2	0	0	NO
GP_00243	No	NA	0	Yes	2	0	0	NO
GP_00244	No	NA	0	Yes	2	0	0	NO
GP_00245	No	NA	0	Yes	5	0.25	0.25	NO
GP_00247	No	NA	0	Yes	6	0.2	0.2	NO
GP_00248	No	NA	0	Yes	2	0	0	NO
GP_00249	No	NA	0	Yes	2	0	0	NO
GP_00250	No	NA	0	Yes	2	0	0	NO
GP_00251	No	NA	0	Yes	2	0	0	NO
GP_00252	No	NA	0	Yes	2	0	0	NO
GP_00253	No	NA	0	Yes	2	0	0	NO
GP_00254	No	NA	0	Yes	2	0	0	NO
GP_00255	No	NA	0	Yes	2	0	0	NO
GP_00256	No	NA	0	Yes	2	0	0	NO
GP_00257	No	NA	0	Yes	2	0	0	NO
GP_00258	No	NA	0	Yes	2	1	1	YES
GP_00259	No	NA	0	Yes	5	0.6	0.6	NO
GP_00260	No	NA	0	Yes	2	0	0	NO
GP_00261	No	NA	0	Yes	2	0	0	NO
GP_00262	No	NA	0	Yes	4	0.35	0.35	NO
GP_00263	No	NA	0	Yes	2	0	0	NO
GP_00264	No	NA	0	Yes	2	0	0	NO
GP_00265	No	NA	0	Yes	2	0	0	NO
GP_00266	No	NA	0	Yes	4	0.1	0.1	NO
GP_00268	No	NA	0	Yes	2	0	0	NO
GP_00269	No	NA	0	Yes	7	1.4	1.4	YES
GP_00270	No	NA	0	Yes	6	0.6	0.6	NO
GP_00271	No	NA	0	Yes	7	1.45	1.45	YES
GP_00272	No	NA	0	Yes	3	1.15	1.15	YES
GP_00273	No	NA	0	Yes	6	1.45	1.45	YES
GP_00274	No	NA	0	Yes	5	0.4	0.4	NO
GP_00275	No	NA	0	Yes	4	0.2	0.2	NO
GP_00276	No	NA	0	Yes	4	0.25	0.25	NO
GP_00277	No	NA	0	Yes	2	0	0	NO
GP_00278	No	NA	0	Yes	2	0	0	NO
GP_00279	No	NA	0	Yes	2	0	0	NO
GP_00280	No	NA	0	Yes	2	0	0	NO
GP_00281	No	NA	0	Yes	6	1.65	1.65	YES
GP_00283	No	NA	0	Yes	6	0.5	0.5	NO
GP_00284	No	NA	0	Yes	4	0.1	0.1	NO
GP_00285	No	NA	0	Yes	2	0	0	NO
GP_00286	No	NA	0	Yes	5	0.4	0.4	NO
GP_00287	No	NA	0	Yes	2	1	1	YES
GP_00288	No	NA	0	Yes	4	0.95	0.95	YES
GP_00289	No	NA	0	Yes	2	0	0	NO
GP_00290	No	NA	0	Yes	4	1	1	YES
GP_00291	No	NA	0	Yes	6	1.65	1.65	YES
GP_00292	No	NA	0	Yes	4	0.1	0.1	NO
GP_00293	No	NA	0	Yes	4	0.2	0.2	NO
GP_00294	No	NA	0	Yes	2	1	1	YES
GP_00295	No	NA	0	Yes	4	0.2	0.2	NO
GP_00296	No	NA	0	Yes	2	0	0	NO
GP_00297	No	NA	0	Yes	2	0	0	NO
GP_00298	No	NA	0	Yes	4	1.1	1.1	YES
GP_00299	No	NA	0	Yes	4	0.1	0.1	NO
GP_00300	No	NA	0	Yes	2	0	0	NO
GP_00301	No	NA	0	Yes	4	0.1	0.1	NO
GP_00302	No	NA	0	Yes	2	0	0	NO
GP_00303	No	NA	0	Yes	4	0.3	0.3	NO
GP_00304	No	NA	0	Yes	5	0.6	0.6	NO
GP_00305	No	NA	0	Yes	2	0	0	NO
GP_00306	No	NA	0	Yes	4	0.2	0.2	NO
GP_00307	No	NA	0	Yes	4	0.3	0.3	NO
GP_00308	No	NA	0	Yes	2	1	1	YES
GP_00309	No	NA	0	Yes	2	1	1	YES
GP_00310	No	NA	0	Yes	2	0	0	NO
GP_00311	No	NA	0	Yes	2	0	0	NO
GP_00312	No	NA	0	Yes	5	0.55	0.55	NO
GP_00313	No	NA	0	Yes	4	0.2	0.2	NO
GP_00314	No	NA	0	Yes	2	1	1	YES
GP_00315	No	NA	0	Yes	2	0	0	NO
GP_00316	No	NA	0	Yes	5	0.6	0.6	NO
GP_00317	No	NA	0	Yes	2	0	0	NO
GP_00318	No	NA	0	Yes	2	0	0	NO
GP_00319	No	NA	0	Yes	2	1	1	YES
GP_00320	No	NA	0	Yes	2	1	1	YES
GP_00321	No	NA	0	Yes	2	0	0	NO
GP_00322	No	NA	0	Yes	2	0	0	NO
GP_00323	No	NA	0	Yes	3	1	1	YES
GP_00324	No	NA	0	Yes	2	0	0	NO
GP_00325	No	NA	0	Yes	4	0.2	0.2	NO
GP_00326	No	NA	0	Yes	2	0	0	NO
GP_00327	No	NA	0	Yes	4	0.95	0.95	YES
GP_00328	No	NA	0	Yes	2	1	1	YES
GP_00329	No	NA	0	Yes	2	0	0	NO
GP_00330	No	NA	0	Yes	2	1	1	YES
GP_00331	No	NA	0	Yes	2	1	1	YES
GP_00332	No	NA	0	Yes	2	0	0	NO
GP_00333	No	NA	0	Yes	4	0.95	0.95	YES
GP_00344	No	NA	0	Yes	2	1	1	YES
GP_00345	No	NA	0	Yes	2	0	0	NO
GP_00346	No	NA	0	Yes	2	0	0	NO
GP_00347	No	NA	0	Yes	2	0	0	NO
GP_00348	No	NA	0	Yes	2	0.9	0.9	YES
GP_00349	No	NA	0	Yes	2	0	0	NO
GP_00350	No	NA	0	Yes	2	1	1	YES
GP_00351	No	NA	0	Yes	2	0	0	NO
GP_00352	No	NA	0	Yes	2	1	1	YES
GP_00353	No	NA	0	Yes	2	1	1	YES
GP_00354	No	NA	0	Yes	2	1	1	YES
GP_00355	No	NA	0	Yes	2	1	1	YES
GP_00356	No	NA	0	Yes	2	0.95	0.95	YES
GP_00357	No	NA	0	Yes	2	1	1	YES
GP_00358	No	NA	0	Yes	2	0	0	NO
GP_00359	No	NA	0	Yes	2	1	1	YES
GP_00360	No	NA	0	Yes	2	0	0	NO
GP_00361	No	NA	0	Yes	2	0	0	NO
GP_00362	No	NA	0	Yes	2	0	0	NO
GP_00363	No	NA	0	Yes	2	1	1	YES
GP_00364	No	NA	0	Yes	2	1	1	YES
GP_00365	No	NA	0	Yes	5	1.15	1.15	YES
GP_00366	No	NA	0	Yes	2	1	1	YES
GP_00367	No	NA	0	Yes	2	0	0	NO
GP_00368	No	NA	0	Yes	3	0.95	0.95	YES
GP_00369	No	NA	0	Yes	2	0	0	NO
GP_00370	No	NA	0	Yes	2	0	0	NO
GP_00371	No	NA	0	Yes	2	0	0	NO
GP_00372	No	NA	0	Yes	4	0.1	0.1	NO
GP_00373	No	NA	0	Yes	2	0	0	NO
GP_00374	No	NA	0	Yes	4	0.2	0.2	NO
GP_00375	No	NA	0	Yes	2	0	0	NO
GP_00376	No	NA	0	Yes	5	1.2	1.2	YES
GP_00377	No	NA	0	Yes	2	1	1	YES
GP_00378	No	NA	0	Yes	4	0.25	0.25	NO
GP_00379	No	NA	0	Yes	2	0	0	NO
GP_00380	No	NA	0	Yes	2	0	0	NO
GP_00381	No	NA	0	Yes	2	0	0	NO
GP_00382	No	NA	0	Yes	2	0	0	NO
GP_00383	No	NA	0	Yes	2	1	1	YES
GP_00384	No	NA	0	Yes	2	1	1	YES
GP_00385	No	NA	0	Yes	5	0.5	0.5	NO
GP_00386	No	NA	0	Yes	5	0.2	0.2	NO
GP_00387	No	NA	0	Yes	2	1	1	YES
GP_00388	No	NA	0	Yes	2	0	0	NO
GP_00389	No	NA	0	Yes	3	1.2	1.2	YES
GP_00390	No	NA	0	Yes	3	1.1	1.1	YES
GP_00391	No	NA	0	Yes	5	0.7	0.7	NO
GP_00392	No	NA	0	Yes	4	0.2	0.2	NO
GP_00393	No	NA	0	Yes	2	0	0	NO
GP_00394	No	NA	0	Yes	2	1	1	YES
GP_00395	No	NA	0	Yes	4	1	1	YES
GP_00396	No	NA	0	Yes	2	0	0	NO
GP_00397	No	NA	0	Yes	4	1	1	YES
GP_00398	No	NA	0	Yes	2	0	0	NO
GP_00399	No	NA	0	Yes	2	1	1	YES
GP_00400	No	NA	0	Yes	4	1.1	1.1	YES
GP_00401	No	NA	0	Yes	2	0.9	0.9	YES
GP_00402	No	NA	0	Yes	2	1	1	YES
GP_00403	No	NA	0	Yes	6	1.3	1.3	YES
GP_00404	No	NA	0	Yes	2	0	0	NO
GP_00405	No	NA	0	Yes	5	0.85	0.85	YES
GP_00406	No	NA	0	Yes	3	0.1	0.1	NO
GP_00407	No	NA	0	Yes	2	0.95	0.95	YES
GP_00408	No	NA	0	Yes	2	1	1	YES
GP_00409	No	NA	0	Yes	2	1	1	YES
GP_00410	No	NA	0	Yes	2	0	0	NO
GP_00411	No	NA	0	Yes	3	0.2	0.2	NO
GP_00412	No	NA	0	Yes	2	1	1	YES
GP_00413	No	NA	0	Yes	2	1	1	YES
GP_00414	No	NA	0	Yes	2	1	1	YES
GP_00415	No	NA	0	Yes	2	0	0	NO
GP_00416	No	NA	0	Yes	4	1.2	1.2	NO
GP_00417	No	NA	0	Yes	2	0	0	NO
GP_00418	No	NA	0	Yes	5	1.25	1.25	YES
GP_00419	No	NA	0	Yes	2	1	1	YES
GP_00420	No	NA	0	Yes	2	0.1	0.1	NO
GP_00421	No	NA	0	Yes	3	1	1	YES
GP_00422	No	NA	0	Yes	3	1	1	YES
GP_00423	No	NA	0	Yes	3	1.1	1.1	YES
GP_00424	No	NA	0	Yes	3	0	0	NO
GP_00425	No	NA	0	Yes	3	1.25	1.25	YES
GP_00426	No	NA	0	Yes	4	0.15	0.15	NO
GP_00427	No	NA	0	Yes	3	0	0	NO
GP_00428	No	NA	0	Yes	3	1.25	1.25	YES
GP_00429	No	NA	0	Yes	3	1.15	1.15	YES
GP_00430	No	NA	0	Yes	2	0.9	0.9	YES
GP_00431	No	NA	0	Yes	3	0	0	NO
GP_00432	No	NA	0	Yes	3	0.1	0.1	NO
GP_00433	No	NA	0	Yes	3	1.15	1.15	YES
GP_00434	No	NA	0	Yes	3	1.15	1.15	YES
GP_00435	No	NA	0	Yes	4	0.45	0.45	NO
GP_00436	No	NA	0	Yes	3	0	0	NO
GP_00437	No	NA	0	Yes	5	0.85	0.85	YES
GP_00438	No	NA	0	Yes	4	0.95	0.95	YES
GP_00439	No	NA	0	Yes	4	0.95	0.95	YES
GP_00440	No	NA	0	Yes	3	1.15	1.15	YES
GP_00441	No	NA	0	Yes	4	0.65	0.65	YES
GP_00442	No	NA	0	Yes	4	1	1	YES

## Sheet: Qiagen vs. CTAB rbcL
SAMPLE	Total number of rbcL PCRs carried out with CTAB prep	% of required product for sequencing rbcL from CTAB prep	CTAB prep success	Single rbcL PCR on Qiagen DNA	Single rbcL PCR on CTAB DNA alongside PCR on Qiagen DNA	rbcL sequenced after Qiagen trial?
GP_00002	4	0	no product	no product	some product	not enough to sequence
GP_00004	3	1	sequenced	adequate product	adequate product	previously sequenced after CTAB trials
GP_00010	4	0	no product	adequate product	adequate product	sequenced after Qiagen trial
GP_00017	6	0.3	some product	adequate product	adequate product	sequenced after Qiagen trial
GP_00020	4	0	no product	some product	adequate product	sequenced after Qiagen trial
GP_00024	4	0	no product	adequate product	no product	not enough to sequence
GP_00044	4	1	sequenced	adequate product	adequate product	previously sequenced after CTAB trials
GP_00054	7	0.25	some product	adequate product	no product	not enough to sequence
GP_00076	4	0	no product	adequate product	no product	not enough to sequence
GP_00080	8	0.5	some product	no product	no product	not enough to sequence
GP_00082	4	0	no product	no product	no product	not enough to sequence
GP_00120	1	0	no product	no product	no product	not enough to sequence
GP_00141	4	0.3	some product	no product	adequate product	sequenced after Qiagen trial
GP_00153	4	0.2	some product	adequate product	adequate product	sequenced after Qiagen trial
GP_00156	2	0	no product	some product	no product	not enough to sequence
GP_00157	4	0.1	some product	adequate product	no product	not enough to sequence
GP_00165	2	0	no product	no product	some product	not enough to sequence
GP_00173	4	0.3	some product	adequate product	adequate product	sequenced after Qiagen trial
GP_00198	6	0.6	some product	adequate product	adequate product	sequenced after Qiagen trial
GP_00225	4	1	sequenced	adequate product	adequate product	previously sequenced after CTAB trials
GP_00232	6	0.5	some product	adequate product	adequate product	sequenced after Qiagen trial
GP_00262	6	0.55	some product	no product	some product	not enough to sequence
GP_00268	2	0	no product	no product	no product	not enough to sequence
GP_00293	4	0.2	some product	some product	no product	not enough to sequence
GP_00303	2	0	no product	no product	some product	not enough to sequence
GP_00304	4	0.4	some product	some product	some product	sequenced after Qiagen trial
GP_00312	4	0.1	some product	some product	some product	sequenced after Qiagen trial
GP_00313	5	0.6	some product	some product	some product	sequenced after Qiagen trial
GP_00320	4	1	sequenced	adequate product	adequate product	previously sequenced after CTAB trials
GP_00321	4	0.4	some product	some product	some product	sequenced after Qiagen trial
GP_00322	2	0	no product	adequate product	some product	not enough to sequence
GP_00323	3	1	sequenced	adequate product	adequate product	previously sequenced after CTAB trials
GP_00349	2	0	no product	no product	no product	not enough to sequence
GP_00351	2	0	no product	adequate product	adequate product	sequenced after Qiagen trial
GP_00367	2	0	no product	some product	adequate product	sequenced after Qiagen trial
GP_00375	2	0	no product	no product	no product	not enough to sequence
GP_00382	2	0	no product	adequate product	no product	not enough to sequence
GP_00386	4	0.3	some product	no product	adequate product	sequenced after Qiagen trial
GP_00391	2	0	no product	no product	no product	not enough to sequence
GP_00415	2	0	no product	adequate product	some product	sequenced after Qiagen trial
GP_00418	3	1	sequenced	adequate product	adequate product	previously sequenced after CTAB trials
GP_00424	3	0	no product	adequate product	some product	sequenced after Qiagen trial
GP_00426	3	0.1	some product	adequate product	no product	not submitted
GP_00427	3	0.5	some product	adequate product	some product	sequenced after Qiagen trial
GP_00434	3	1	sequenced	adequate product	adequate product	previously sequenced after CTAB trials
GP_00438	3	1	sequenced	adequate product	adequate product	previously sequenced after CTAB trials
GP_00440	3	1	sequenced	adequate product	adequate product	previously sequenced after CTAB trials
GP_00442	3	1	sequenced	adequate product	adequate product	previously sequenced after CTAB trials

## Sheet: Qiagen vs. CTAB matK
SAMPLE	Total number of matK PCRs carried out with CTAB DNA	% of required product for sequencing matK from CTAB preps	CTAB prep success	Single matK PCR on Qiagen DNA	Single matK PCR on CTAB DNA alongside PCR on Qiagen DNA	matK sequenced after Qiagen trial?
GP_00002	8	0.35	some product	no product	adequate product	sequenced after Qiagen trial
GP_00004	4	1	sequenced	adequate product	adequate product	previously sequenced after CTAB trials
GP_00010	4	0	no product	adequate product	no product	sequenced after Qiagen trial
GP_00017	6	0.25	some product	no product	adequate product	sequenced after Qiagen trial
GP_00020	6	0.1	some product	some product	no product	not enough to sequence
GP_00024	4	0	no product	some product	no product	not enough to sequence
GP_00044	5	1	sequenced	adequate product	adequate product	previously sequenced after CTAB trials
GP_00054	9	0.65	some product	no product	some product	sequenced after Qiagen trial
GP_00076	4	0	no product	some product	no product	not enough to sequence
GP_00080	4	0.2	some product	adequate product	some product	sequenced after Qiagen trial
GP_00082	8	0.25	some product	some product	some product	not enough to sequence
GP_00120	ND	ND	ND	no product	no product	not enough to sequence
GP_00141	4	0.2	some product	no product	no product	not enough to sequence
GP_00153	4	0.25	some product	adequate product	adequate product	sequenced after Qiagen trial
GP_00156	4	0.1	some product	no product	no product	not enough to sequence
GP_00157	2	0	no product	no product	no product	not enough to sequence
GP_00165	2	0	no product	no product	no product	not enough to sequence
GP_00173	4	0.35	some product	no product	no product	not enough to sequence
GP_00198	2	0	no product	no product	no product	not enough to sequence
GP_00225	4	1	sequenced	adequate product	some product	previously sequenced after CTAB trials
GP_00232	6	0.2	some product	some product	some product	not enough to sequence
GP_00262	6	0.35	some product	some product	adequate product	sequenced after Qiagen trial
GP_00268	2	0	no product	no product	no product	not enough to sequence
GP_00293	4	0.2	some product	no product	no product	not enough to sequence
GP_00303	4	0.3	some product	no product	some product	not enough to sequence
GP_00304	5	0.6	some product	some product	some product	sequenced after Qiagen trial
GP_00312	5	0.55	some product	adequate product	no product	sequenced after Qiagen trial
GP_00313	4	0.2	some product	no product	no product	not enough to sequence
GP_00320	2	1	sequenced	adequate product	adequate product	previously sequenced after CTAB trials
GP_00321	2	0	no product	no product	some product	not enough to sequence
GP_00322	2	0	no product	no product	no product	not enough to sequence
GP_00323	3	1	sequenced	adequate product	adequate product	previously sequenced after CTAB trials
GP_00349	2	0	no product	no product	no product	not enough to sequence
GP_00351	2	0	no product	adequate product	no product	not enough to sequence
GP_00367	2	0	no product	no product	no product	not enough to sequence
GP_00375	2	0	no product	no product	no product	not enough to sequence
GP_00382	2	0	no product	adequate product	no product	not enough to sequence
GP_00386	5	0.2	some product	no product	no product	not enough to sequence
GP_00391	5	0.7	some product	some product	some product	sequenced after Qiagen trial
GP_00415	2	0	no product	adequate product	some product	not enough to sequence
GP_00418	5	1	sequenced	some product	some product	previously sequenced after CTAB trials
GP_00424	3	0	no product	some product	no product	not enough to sequence
GP_00426	4	0.15	some product	adequate product	no product	not enough to sequence
GP_00427	3	0	no product	no product	no product	not enough to sequence
GP_00434	3	1	sequenced	adequate product	adequate product	previously sequenced after CTAB trials
GP_00438	4	1	sequenced	adequate product	adequate product	previously sequenced after CTAB trials
GP_00440	3	1	sequenced	adequate product	adequate product	previously sequenced after CTAB trials
GP_00442	4	1	sequenced	adequate product	adequate product	previously sequenced after CTAB trials

## Sheet: Overall rbcL success
Sample	Amplification observed?	Successfully sequenced?	Family	Name	GenBank Accession
GP_00001	yes	yes	Malvaceae	Commersonia bartramia	MH332388
GP_00002	yes	no	Myrtaceae	Syzygium pycnanthum
GP_00003	no	no	Connaraceae	Agelaea borneensis
GP_00004	yes	yes	Primulaceae	Maesa sumatrana	MH332458
GP_00005	no	no	Cyperaceae	Hypolytrum nemorum
GP_00006	yes	no	Primulaceae	Ardisia elliptica
GP_00007	no	no	Annonaceae	Polyalthia cauliflora
GP_00008	yes	yes	Commelinaceae	Pollia secundiflora	MH332499
GP_00009	no	no	Begoniaceae	Begonia stenogyna
GP_00010	yes	yes	Urticaceae	Dendrocnide stimulans	MH332389
GP_00011	yes	yes	Vitaceae	Cissus nodosa	MH332391
GP_00012	no	no	Marantaceae	Donax canniformis
GP_00013	no	no	Dioscoreaceae	Dioscorea bulbifera
GP_00014	no	no	Annonaceae	Trivalvaria macrophylla
GP_00015	no	no	Phyllanthaceae	Antidesma cuspidatum
GP_00016	no	no	Urticaceae	Dendrocnide stimulans
GP_00017	yes	yes	Moraceae	Ficus hirta	MH332400
GP_00018	no	no	Piperaceae	Piper caninum
GP_00019	yes	yes	Sabiaceae	Meliosma sumatrana	MH332404
GP_00020	yes	yes	Rubiaceae	Lasianthus reticulatus	MH332407
GP_00021	no	no	Moraceae	Ficus fistulosa
GP_00022	yes	yes	Moraceae	Streblus ilicifolius	MH332411
GP_00023	yes	yes	Urticaceae	Poikilospermum	MH332415
GP_00024	yes	no	Moraceae	Ficus annulata
GP_00025	yes	no	Actinidiaceae	Saurauia glabra
GP_00026	yes	yes	Primulaceae	Embelia ribes	MH332418
GP_00027	yes	yes	Sapindaceae	Lepisanthes amoena	MH332419
GP_00028	yes	no	Fabaceae	Cynometra ramiflora
GP_00029	yes	no	Elaeocarpaceae	Elaeocarpus valetonii
GP_00030	no	no	Anacardiaceae	Dracontomelon dao
GP_00031	no	no	Primulaceae	Rapanea leucantha
GP_00032	no	no	Calophyllaceae	Mesua ferruginea
GP_00033	yes	yes	Capparaceae	Crateva religiosa	MH332431
GP_00034	no	no	Annonaceae	Polyalthia subcordata
GP_00035	no	no	Cornaceae	Alangium javanicum
GP_00036	yes	yes	Rubiaceae	Urophyllum nigricans	MH332442
GP_00037	no	no	Annonaceae	Maasia hypoleuca
GP_00038	no	no	Meliaceae	Lansium parasiticum
GP_00039	no	no	Rubiaceae	Psychotria laxiflora
GP_00040	no	no	Lauraceae	Cryptocarya nitens
GP_00041	no	no	Phyllanthaceae	Antidesma coriaceum
GP_00042	no	no	Cyperaceae	Mapania palustris
GP_00044	yes	yes	Araceae	Aglaonema pictum	MH332485
GP_00045	yes	no	Annonaceae	Mezzettia parviflora
GP_00046	no	no	Thymelaeaceae	Gonystylus affinis
GP_00047	yes	yes	Sapotaceae	Palaquium beccarianum	MH332488
GP_00048	yes	yes	Sapindaceae	Lepisanthes divaricata	MH332489
GP_00049	no	no	Gesneriaceae	Aeschynanthus curtisii
GP_00051	yes	yes	Apocynaceae	Hoya	MH332490
GP_00052	no	no	Olacaceae	Strombosia javanica
GP_00053	yes	yes	Malvaceae	Sterculia translucens	MH332491
GP_00054	yes	no	Elaeocarpaceae	Elaeocarpus stipularis
GP_00055	no	no	Marantaceae	Stachyphrynium repens
GP_00056	no	no	Melastomataceae	Medinilla rubicunda
GP_00057	yes	yes	Malvaceae	Durio beccarianus	MH332492
GP_00058	no	no	Lauraceae	Dehaasia firma
GP_00059	no	no	Melastomataceae	Pternandra caerulescens
GP_00060	no	no	Clusiaceae	Garcinia gaudichaudii
GP_00061	yes	yes	Meliaceae	Aglaia leucophylla	MH332493
GP_00062	yes	no	Centroplacaceae	Bhesa robusta
GP_00063	yes	yes	Melastomataceae	Sonerila obliqua	MH332494
GP_00064	yes	no	Annonaceae	Goniothalamus parallelovenius
GP_00065	no	no	Rubiaceae	Gardeniopsis longifolia
GP_00066	no	no	Gnetaceae	Gnetum gnemonoides
GP_00067	no	no	Annonaceae	Polyalthia chrysotricha
GP_00068	no	no	Annonaceae	Goniothalamus rufus
GP_00069	no	no	Annonaceae	Artabotrys roseus
GP_00070	no	no	Phyllanthaceae	Antidesma stipulare
GP_00071	yes	no	Salicaceae	Casearia capitellata
GP_00072	yes	yes	Fabaceae	Archidendron kunstleri	MH332495
GP_00073	yes	no	Rubiaceae	Ixora reticulata
GP_00074	yes	yes	Opiliaceae	Lepionurus sylvestris	MH332496
GP_00075	yes	yes	Rubiaceae	Psychotria viridiflora	MH332497
GP_00076	yes	no	Primulaceae	Embelia coriacea
GP_00077	yes	yes	Rubiaceae	Psychotria subcapitata	MH332498
GP_00078	no	no	Ebenaceae	Diospyros hermaphroditica
GP_00079	yes	no	Myristicaceae	Knema cinerea
GP_00080	yes	no	Lauraceae	Litsea bakaensis
GP_00081	yes	no	Meliaceae	Dysoxylum cyrtobotryum
GP_00082	no	no	Annonaceae	Monocarpia marginalis
GP_00083	no	no	Rubiaceae	Ixora grandifolia
GP_00084	no	no	Vitaceae	Leea amabilis
GP_00085	no	no	Phyllanthaceae	Antidesma neurocarpum
GP_00086	no	no	Calophyllaceae	Mammea anastomosans
GP_00087	no	no	Myristicaceae	Horsfieldia wallichii
GP_00088	no	no	Rubiaceae	Gardenia tubifera
GP_00089	no	no	Lauraceae	Eusideroxylon zwageri
GP_00090	no	no	Meliaceae	Walsura dehiscens
GP_00091	no	no	Rubiaceae	Lecananthus erubescens
GP_00092	no	no	Rubiaceae	Tricalysia
GP_00093	no	no	Clusiaceae	Garcinia parvifolia
GP_00094	no	no	Tetrameristaceae	Tetramerista glabra
GP_00095	no	no	Rubiaceae	Rothmannia grandis
GP_00096	no	no	Ebenaceae	Diospyros
GP_00097	no	no	Annonaceae	Indet.
GP_00098	no	no	Gentianaceae	Fagraea racemosa
GP_00099	no	no	Dipterocarpaceae	Dipterocarpus coriaceus
GP_00100	no	no	Stemonuraceae	Stemonurus malaccensis
GP_00101	no	no	Lauraceae	Alseodaphne havilandii
GP_00102	no	no	Annonaceae	Goniothalamus malayanus
GP_00103	no	no	Apocynaceae	Cerbera odollam
GP_00104	no	no	Apocynaceae	Willughbeia angustifolia
GP_00105	no	no	Rubiaceae	Lecananthus
GP_00106	yes	no	Fabaceae	Crudia
GP_00107	yes	yes	Moraceae	Ficus deltoidea	MH332390
GP_00108	no	no	Sapotaceae	Madhuca motleyana
GP_00109	no	no	Rhizophoraceae	Carallia coriifolia
GP_00110	no	no	Apocynaceae	Chilocarpus
GP_00111	no	no	Moraceae	Ficus acamptophylla
GP_00112	no	no	Apocynaceae	Hoya sussuela
GP_00113	no	no	Clusiaceae	Calophyllum celebicum
GP_00114	no	no	Moraceae	Ficus apiocarpa
GP_00115	no	no	Cucurbitaceae	Trichosanthes tricuspidata
GP_00116	no	no	Myristicaceae	Indet.
GP_00117	yes	no	Menispermaceae	Hypserpa nitida
GP_00118	no	no	Apocynaceae	Chilocarpus
GP_00120	no	no	Phyllanthaceae	Baccaurea bracteata
GP_00124	yes	no	Thymelaeaceae	Gonystylus macrophyllus
GP_00139	yes	yes	Polygalaceae	Xanthophyllum affine	MH332392
GP_00140	no	no	Phyllanthaceae	Baccaurea tetrandra
GP_00141	yes	yes	Melastomataceae	Memecylon paniculatum	MH332393
GP_00142	no	no	Phyllanthaceae	Baccaurea tetrandra
GP_00143	no	no	Lauraceae	Alseodaphne peduncularis
GP_00144	yes	yes	Primulaceae	Ardisia macrophylla	MH332394
GP_00145	yes	no	Moraceae	Artocarpus lacucha
GP_00146	no	no	Phyllanthaceae	Aporosa lunata
GP_00147	no	no	Myristicaceae	Knema laurina
GP_00148	no	no	Rubiaceae	Porterandia congestiflora
GP_00149	no	no	Vitaceae	Tetrastigma pedunculare
GP_00150	no	no	Actinidiaceae	Saurauia glabra
GP_00151	no	no	Araliaceae	Schefflera singalangensis
GP_00152	yes	yes	Meliaceae	Dysoxylum cyrtobotryum	MH332395
GP_00153	yes	yes	Primulaceae	Ardisia keithleyi	MH332396
GP_00154	no	no	Annonaceae	Polyalthia cauliflora
GP_00155	yes	yes	Rubiaceae	Urophyllum corymbosum	MH332397
GP_00156	yes	no	Phyllanthaceae	Aporosa confusa
GP_00157	yes	no	Sabiaceae	Meliosma sumatrana
GP_00158	yes	yes	Araceae	Amorphophallus campanulatus	MH332398
GP_00159	no	no	Dipterocarpaceae	Shorea crassa
GP_00160	no	no	Rubiaceae	Gardenia
GP_00161	no	no	Clusiaceae	Garcinia beccarii
GP_00162	yes	yes	Rubiaceae	Psychotria angulata	MH332399
GP_00163	no	no	Rubiaceae	Psychotria gyrulosa
GP_00164	no	no	Clusiaceae	Garcinia nervosa
GP_00165	yes	no	Lecythidaceae	Barringtonia reticulata
GP_00166	no	no	Myrtaceae	Syzygium jambos
GP_00167	no	no	Myrtaceae	Rhodamnia cinerea
GP_00168	yes	no	Myrtaceae	Syzygium odoardoi
GP_00169	no	no	Dipterocarpaceae	Vatica umbonata
GP_00170	no	no	Burseraceae	Canarium merrillii
GP_00171	no	no	Myristicaceae	Horsfieldia
GP_00172	yes	yes	Ochnaceae	Indovethia calophylla	MH332401
GP_00173	yes	yes	Ochnaceae	Euthemis leucocarpa	MH332402
GP_00174	no	no	Meliaceae	Aphanamixis borneensis
GP_00175	no	no	Magnoliaceae	Magnolia tsiampacca
GP_00176	no	no	Gnetaceae	Gnetum cuspidatum
GP_00177	no	no	Lauraceae	Cryptocarya
GP_00178	no	no	Elaeocarpaceae	Elaeocarpus
GP_00179	no	no	Phyllanthaceae	Glochidion
GP_00180	no	no	Burseraceae	Santiria
GP_00181	no	no	Euphorbiaceae	Hancea eucausta
GP_00182	no	no	Arecaceae	Pinanga limosa
GP_00183	no	no	Annonaceae	Dasymaschalon
GP_00184	no	no	Dipterocarpaceae	Shorea crassa
GP_00185	no	no	Bonnetiaceae	Ploiarium alternifolium
GP_00186	yes	no	Smilacaceae	Smilax calophylla
GP_00187	yes	no	Burseraceae	Dacryodes rubiginosa
GP_00188	no	no	Dipterocarpaceae	Dipterocarpus grandiflorus
GP_00189	yes	yes	Arecaceae	Licuala	MH332403
GP_00192	yes	no	Cannabaceae	Gironniera subaequalis
GP_00193	yes	yes	Pandaceae	Galearia aristifera	MH332405
GP_00194	no	no	Araucariaceae	Agathis borneensis
GP_00195	no	no	Rubiaceae	Pyrostria
GP_00196	no	no	Primulaceae	Labisia pumila ssp. neriifolia
GP_00197	no	no	Apocynaceae	Hoya
GP_00198	yes	yes	Rubiaceae	Canthium	MH332406
GP_00199	no	no	Clusiaceae	Garcinia macrophylla
GP_00200	no	no	Moraceae	Parartocarpus venenosa
GP_00201	no	no	Moraceae	Artocarpus nitidus
GP_00202	no	no	Meliaceae	Sandoricum borneense
GP_00203	yes	no	Rhizophoraceae	Rhizophora apiculata
GP_00204	yes	yes	Rubiaceae	Hydnophytum formicarum	MH332408
GP_00205	yes	no	Putranjivaceae	Drypetes
GP_00206	yes	no	Meliaceae	Xylocarpus granatum
GP_00207	yes	no	Lamiaceae	Gmelina elliptica
GP_00208	no	no	Apocynaceae	Finlaysonia maritima
GP_00209	yes	yes	Sapindaceae	Allophylus cobbe	MH332409
GP_00210	yes	no	Acanthaceae	Acanthus ilicifolius
GP_00211	yes	yes	Apocynaceae	Sarcolobus globosus ssp. peregrinus	MH332410
GP_00212	no	no	Combretaceae	Lumnitzera littorea
GP_00213	no	no	Rubiaceae	Scyphiphora hydrophylacea
GP_00214	no	no	Rhizophoraceae	Bruguiera gymnorhiza
GP_00215	no	no	Gnetaceae	Gnetum latifolium
GP_00216	no	no	Malvaceae	Heritiera littoralis
GP_00217	no	no	Celastraceae	Salacia chinensis
GP_00218	no	no	Annonaceae	Uvaria littoralis
GP_00219	yes	no	Rubiaceae	Morinda umbellata
GP_00220	no	no	Melastomataceae	Memecylon garcinioides
GP_00221	no	no	Annonaceae	Uvaria hirsuta
GP_00222	yes	yes	Connaraceae	Connarus semidecandrus	MH332412
GP_00223	yes	yes	Hypericaceae	Cratoxylum formosum	MH332413
GP_00224	no	no	Araliaceae	Gastonia serratifolia
GP_00225	yes	yes	Anacardiaceae	Buchanania arborescens	MH332414
GP_00226	no	no	Fabaceae	Derris heptaphylla
GP_00227	no	no	Apocynaceae	Hoya diversifolia
GP_00228	no	no	Araliaceae	Schefflera elliptica
GP_00230	no	no	Aquifoliaceae	Ilex cymosa
GP_00231	no	no	Compositae	Vernonia arborea
GP_00232	yes	yes	Phyllanthaceae	Aporosa lucida	MH332416
GP_00233	no	no	Rubiaceae	Pyrostria
GP_00234	no	no	Myrtaceae	Syzygium zeylanicum
GP_00235	no	no	Rubiaceae	Ixora
GP_00236	no	no	Meliaceae	Chisocheton sarawakanus
GP_00237	no	no	Symplocaceae	Symplocos celastrifolia
GP_00238	no	no	Rubiaceae	Ixora woodii
GP_00239	no	no	Gentianaceae	Fagraea auriculata
GP_00240	no	no	Araceae	Rhaphidophora minor
GP_00241	no	no	Primulaceae	Ardisia elliptica
GP_00242	no	no	Fabaceae	Millettia pinnata
GP_00243	no	no	Moraceae	Ficus sundaica
GP_00244	no	no	Rubiaceae	Hypobathrum microcarpum
GP_00245	no	no	Rubiaceae	Timonius flavescens
GP_00247	no	no	Clusiaceae	Garcinia bancana
GP_00248	no	no	Chrysobalanaceae	Parastemon urophyllus
GP_00249	no	no	Fabaceae	Inocarpus fagiferus
GP_00250	no	no	Myrtaceae	Syzygium tawahense
GP_00251	no	no	Calophyllaceae	Mesua beccariana
GP_00252	no	no	Lamiaceae	Teijsmanniodendron hollrungii
GP_00253	no	no	Meliaceae	Aglaia silvestris
GP_00254	no	no	Malvaceae	Brownlowia argentata
GP_00255	no	no	Euphorbiaceae	Shirakiopsis indica
GP_00256	no	no	Myrtaceae	Syzygium salignum
GP_00257	no	no	Dipterocarpaceae	Vatica umbonata
GP_00258	yes	yes	Celastraceae	Salacia macrophylla	MH332417
GP_00259	no	no	Lauraceae	Endiandra rubescens
GP_00260	no	no	Hypericaceae	Cratoxylum maingayi
GP_00261	no	no	Araliaceae	Schefflera oxyphylla
GP_00262	yes	no	Dioscoreaceae	Dioscorea laurifolia
GP_00263	no	no	Linaceae	Indorouchera griffithiana
GP_00264	no	no	Euphorbiaceae	Macaranga rostrata
GP_00265	no	no	Melastomataceae	Macrolenes nemorosa
GP_00266	no	no	Melastomataceae	Memecylon garcinioides
GP_00268	no	no	Gentianaceae	Fagraea blumei
GP_00269	yes	no	Rubiaceae	Bungarimba sessiliflora
GP_00270	no	no	Indet.	Indet.
GP_00271	no	no	Apocynaceae	Hoya macrophylla
GP_00272	no	no	Myristicaceae	Knema intermedia
GP_00273	no	no	Apocynaceae	Alyxia reinwardtii
GP_00274	no	no	Moraceae	Ficus obscura
GP_00275	no	no	Rubiaceae	Gynochthodes philippinensis
GP_00276	no	no	Moraceae	Ficus delosyce
GP_00277	no	no	Malvaceae	Microcos sumatrana
GP_00278	no	no	Myrtaceae	Syzygium corymbosum
GP_00279	no	no	Ebenaceae	Diospyros coriacea
GP_00280	no	no	Rubiaceae	Timonius flavescens
GP_00281	yes	no	Apocynaceae	Tabernaemontana corymbosa
GP_00283	no	no	Dilleniaceae	Tetracera arborescens
GP_00284	no	no	Vitaceae	nothocissus spicifera
GP_00285	no	no	Rubiaceae	Aidia auriculata
GP_00286	no	no	Fagaceae	Lithocarpus cantleyanus
GP_00287	yes	yes	Meliaceae	Chisocheton patens	MH332420
GP_00288	no	no	Myristicaceae	Knema cinerea
GP_00289	no	no	Loganiaceae	Strychnos ignatii
GP_00290	no	no	Annonaceae	Artabotrys hexapetalus
GP_00291	yes	no	Elaeocarpaceae	Elaeocarpus griffithii
GP_00292	no	no	Primulaceae	Ardisia odontophylla
GP_00293	yes	no	Primulaceae	Ardisia pterocaulis
GP_00294	no	no	Annonaceae	Polyalthia microtus
GP_00295	no	no	Phyllanthaceae	Baccaurea macrocarpa
GP_00296	no	no	Clusiaceae	Garcinia nitida
GP_00297	no	no	Fabaceae	Millettia nieuwenhuisii
GP_00298	no	no	Annonaceae	Meiogyne virgata
GP_00299	no	no	Moraceae	Ficus villosa
GP_00300	no	no	Moraceae	Ficus annulata
GP_00301	no	no	Phyllanthaceae	Aporosa grandistipula
GP_00302	no	no	Primulaceae	Ardisia lanceolata
GP_00303	yes	no	Anacardiaceae	Buchanania sessilifolia
GP_00304	yes	yes	Rubiaceae	Urophyllum nigricans	MH332421
GP_00305	no	no	Annonaceae	Anaxagorea javanica
GP_00306	yes	yes	Ochnaceae	Gomphia serrata	MH332422
GP_00307	yes	yes	Moraceae	Ficus midotis	MH332423
GP_00308	yes	yes	Connaraceae	Connarus odoratus	MH332424
GP_00309	no	no	Myristicaceae	Horsfieldia bracteosa
GP_00310	no	no	Moraceae	Ficus hemsleyana
GP_00311	no	no	Rubiaceae	Mussaenda frondosa
GP_00312	yes	yes	Meliaceae	Aglaia odoratissima	MH332425
GP_00313	yes	yes	Clusiaceae	Garcinia lateriflora	MH332426
GP_00314	yes	yes	Capparaceae	Crateva religiosa	MH332427
GP_00315	no	no	Pentaphylacaceae	Adinandra sarosanthera
GP_00316	no	no	Lamiaceae	Teijsmanniodendron pteropodum
GP_00317	no	no	Fabaceae	Derris elegans
GP_00318	no	no	Annonaceae	Uvaria littoralis
GP_00319	no	no	Lauraceae	Alseodaphne ceratoxylon
GP_00320	yes	yes	Sapindaceae	Trigonachras acuta	MH332428
GP_00321	yes	yes	Euphorbiaceae	Moultonianthus leembruggianus	MH332429
GP_00322	yes	no	Euphorbiaceae	Croton
GP_00323	yes	yes	Pandanaceae	Freycinetia scandens	MH332430
GP_00324	no	no	Fagaceae	Lithocarpus ewyckii
GP_00325	no	no	Piperaceae	Piper miniatum
GP_00326	no	no	Indet.	Indet.
GP_00327	no	no	Indet.	Indet.
GP_00328	yes	yes	Fabaceae	Fordia	not submitted
GP_00329	no	no	Phyllanthaceae	Baccaurea tetrandra
GP_00330	yes	no	Fagaceae	Indet.
GP_00331	yes	yes	Alangiaceae	Indet.	not submitted
GP_00332	no	no	Asparagaceae	Dracaena elliptica
GP_00333	no	no	Annonaceae	Indet.
GP_00344	no	no	Celastraceae	Indet.
GP_00345	no	no	Phyllanthaceae	Baccaurea macrocarpa
GP_00346	no	no	Phyllanthaceae	Aporosa sarawakensis
GP_00347	yes	yes	Euphorbiaceae	Mallotus lowii	MH332432
GP_00348	yes	yes	Meliaceae	Aglaia tomentosa	MH332433
GP_00349	no	no	Dichapetalaceae	Dichapetalum
GP_00350	yes	yes	Fabaceae	Archidendron triplinervium	MH332434
GP_00351	yes	yes	Burseraceae	Santiria apiculata	MH332435
GP_00352	yes	yes	Dipterocarpaceae	Shorea parvistipulata	MH332436
GP_00353	yes	yes	Dilleniaceae	Tetracera akara	MH332437
GP_00354	yes	yes	Dipterocarpaceae	Shorea parvistipulata	MH332438
GP_00355	yes	yes	Cornaceae	Alangium ridleyi	MH332439
GP_00356	yes	yes	Dipterocarpaceae	Shorea	MH332440
GP_00357	no	no	Annonaceae	Friesodielsia borneensis
GP_00358	no	no	Phyllanthaceae	Aporosa lunata
GP_00359	yes	yes	Thymelaeaceae	Gonystylus keithii	MH332441
GP_00360	no	no	Cornaceae	Alangium javanicum
GP_00361	no	no	Phyllanthaceae	Baccaurea parviflora
GP_00362	no	no	Malvaceae	Sterculia membranacea
GP_00363	no	no	Annonaceae	Monocarpia marginalis
GP_00364	no	no	Celastraceae	Lophopetalum javanum
GP_00365	yes	yes	Anacardiaceae	Melanochyla fulvinervia	MH332443
GP_00366	yes	yes	Dipterocarpaceae	Shorea hopeifolia	MH332444
GP_00367	yes	yes	Phyllanthaceae	Baccaurea macrocarpa	MH332445
GP_00368	no	no	Annonaceae	Cyathocalyx havilandii
GP_00369	no	no	Dipterocarpaceae	Shorea atrinervosa
GP_00370	no	no	Phyllanthaceae	Baccaurea sarawakensis
GP_00371	yes	yes	Simaroubaceae	Eurycoma longifolia	MH332446
GP_00372	yes	no	Melastomataceae	Memecylon edule
GP_00373	no	no	Phyllanthaceae	Aporosa subcaudata
GP_00374	yes	yes	Melastomataceae	Memecylon edule	MH332447
GP_00375	no	no	Lauraceae	Beilschmiedia jacobsii
GP_00376	yes	yes	Burseraceae	Santiria tomentosa	MH332448
GP_00377	yes	yes	Fagaceae	Castanopsis hypophoenicea	MH332449
GP_00378	yes	yes	Phyllanthaceae	Aporosa stellifera	MH332450
GP_00379	yes	yes	Euphorbiaceae	Paracroton pendulus	MH332451
GP_00380	no	no	Dipterocarpaceae	Shorea compressa
GP_00381	no	no	Clusiaceae	Calophyllum pyriforme
GP_00382	yes	no	Elaeocarpaceae	Elaeocarpus stipularis
GP_00383	yes	yes	Dipterocarpaceae	Shorea leprosula	MH332452
GP_00384	yes	yes	Dipterocarpaceae	Shorea parvistipulata	MH332453
GP_00385	yes	yes	Euphorbiaceae	Ptychopyxis grandis	MH332454
GP_00386	yes	yes	Phyllanthaceae	Baccaurea costulata	MH332455
GP_00387	yes	no	Malvaceae	Byttneria reinwardtii
GP_00388	no	no	Phyllanthaceae	Aporosa lucida
GP_00389	yes	yes	Phyllanthaceae	Baccaurea angulata	MH332456
GP_00390	yes	no	Dipterocarpaceae	Shorea lamellata
GP_00391	no	no	Myristicaceae	Horsfieldia subglobosa ssp. brachiata
GP_00392	no	no	Phyllanthaceae	Baccaurea sumatrana
GP_00393	no	no	Phyllanthaceae	Baccaurea bracteata
GP_00394	no	no	Pentaphylacaceae	Adinandra dumosa
GP_00395	no	no	Myristicaceae	Gymnacranthera contracta
GP_00396	no	no	Clusiaceae	Calophyllum macrocarpum
GP_00397	no	no	Dipterocarpaceae	Shorea fallax
GP_00398	no	no	Burseraceae	Dacryodes rostrata
GP_00399	yes	yes	Convolvulaceae	Erycibe glomerata	MH332457
GP_00400	yes	yes	Burseraceae	Canarium littorale	MH332459
GP_00401	yes	yes	Apocynaceae	Willughbeia coriacea	MH332460
GP_00402	yes	yes	Dipterocarpaceae	Shorea laevis	MH332461
GP_00403	no	no	Dipterocarpaceae	Hopea dryobalanoides
GP_00404	no	no	Lecythidaceae	Barringtonia macrostachya
GP_00405	yes	yes	Dipterocarpaceae	Shorea quadrinervis	MH332462
GP_00406	yes	yes	Chrysobalanaceae	Parastemon urophyllus	MH332463
GP_00407	yes	yes	Moraceae	Ficus vasculosa	MH332464
GP_00408	yes	yes	Polygalaceae	Xanthophyllum obscurum	MH332465
GP_00409	no	no	Rubiaceae	Aidia densiflora
GP_00410	yes	yes	Peraceae	Chaetocarpus castanocarpus	MH332466
GP_00411	yes	yes	Salicaceae	Flacourtia indica	MH332467
GP_00412	yes	yes	Moraceae	Ficus vasculosa	MH332468
GP_00413	no	no	Theaceae	Gordonia marginata
GP_00414	yes	yes	Sapotaceae	Palaquium quercifolium	MH332469
GP_00415	yes	yes	Salicaceae	Scolopia spinosa	MH332470
GP_00416	yes	yes	Sapindaceae	Nephelium cuspidatum	MH332471
GP_00417	yes	yes	Euphorbiaceae	Croton argyratus	MH332472
GP_00418	yes	yes	Moraceae	Ficus variegata	MH332473
GP_00419	yes	yes	Sapindaceae	Nephelium lappaceum	MH332474
GP_00420	no	no	Phyllanthaceae	Baccaurea motleyana
GP_00421	yes	no	Annonaceae	Polyalthia cauliflora
GP_00422	yes	yes	Oleaceae	Chionanthus macrophyllus	MH332475
GP_00423	yes	yes	Annonaceae	Polyalthia rumphii	MH332476
GP_00424	yes	yes	Phyllanthaceae	Baccaurea racemosa	MH332500
GP_00425	yes	yes	Lauraceae	Litsea forstenii	MH332477
GP_00426	yes	no	Moraceae	Artocarpus odoratissimus
GP_00427	yes	yes	Phyllanthaceae	Baccaurea lanceolata	MH332478
GP_00428	yes	yes	Sapotaceae	Palaquium calophyllum	MH332479
GP_00429	yes	yes	Sapindaceae	Nephelium lappaceum	MH332480
GP_00430	yes	yes	Peraceae	Trigonopleura malayana	MH332481
GP_00431	no	no	Phyllanthaceae	Baccaurea sarawakensis
GP_00432	yes	yes	Primulaceae	Ardisia pterocaulis	MH332482
GP_00433	yes	no	Myristicaceae	Knema latericia ssp. ridleyi
GP_00434	yes	yes	Meliaceae	Dysoxylum alliaceum	MH332483
GP_00435	yes	no	Dipterocarpaceae	Shorea macrophylla
GP_00436	no	no	Meliaceae	Lansium domesticum
GP_00437	no	no	Myristicaceae	Horsfieldia grandis
GP_00438	yes	yes	Oleaceae	Chionanthus oliganthus	MH332484
GP_00439	yes	no	Myristicaceae	Gymnacranthera forbesii var. crassinervis
GP_00440	yes	yes	Malvaceae	Durio excelsus	MH332486
GP_00441	yes	no	Myristicaceae	Horsfieldia grandis
GP_00442	yes	yes	Ancistrocladaceae	Ancistrocladus tectorius	MH332487

## Sheet: Overall matK success
Sample	Amplification observed?	Successfully sequenced?	Family	Name	GenBank Accession
GP_00001	yes	yes	Malvaceae	Commersonia bartramia	MH332501
GP_00002	yes	yes	Myrtaceae	Syzygium pycnanthum	MH332527
GP_00003	yes	no	Connaraceae	Agelaea borneensis
GP_00004	yes	yes	Primulaceae	Maesa sumatrana	MH332596
GP_00005	yes	no	Cyperaceae	Hypolytrum nemorum
GP_00006	yes	no	Primulaceae	Ardisia elliptica
GP_00007	yes	yes	Annonaceae	Polyalthia cauliflora	MH332641
GP_00008	yes	no	Commelinaceae	Pollia secundiflora
GP_00009	not determined	not determined	Begoniaceae	Begonia stenogyna
GP_00010	yes	yes	Urticaceae	Dendrocnide stimulans	MH332502
GP_00011	yes	yes	Vitaceae	Cissus nodosa	MH332504
GP_00012	no	no	Marantaceae	Donax canniformis
GP_00013	yes	no	Dioscoreaceae	Dioscorea bulbifera
GP_00014	yes	yes	Annonaceae	Trivalvaria macrophylla	MH332508
GP_00015	no	no	Phyllanthaceae	Antidesma cuspidatum
GP_00016	no	no	Urticaceae	Dendrocnide stimulans
GP_00017	yes	yes	Moraceae	Ficus hirta	MH332520
GP_00018	yes	no	Piperaceae	Piper caninum
GP_00019	yes	no	Sabiaceae	Meliosma sumatrana
GP_00020	yes	no	Rubiaceae	Lasianthus reticulatus
GP_00021	no	no	Moraceae	Ficus fistulosa
GP_00022	yes	yes	Moraceae	Streblus ilicifolius	MH332534
GP_00023	yes	yes	Urticaceae	Poikilospermum	MH332537
GP_00024	yes	no	Moraceae	Ficus annulata
GP_00025	yes	yes	Actinidiaceae	Saurauia glabra	MH332540
GP_00026	yes	yes	Primulaceae	Embelia ribes	MH332542
GP_00027	yes	yes	Sapindaceae	Lepisanthes amoena	MH332545
GP_00028	yes	yes	Fabaceae	Cynometra ramiflora	MH332549
GP_00029	yes	yes	Elaeocarpaceae	Elaeocarpus valetonii	MH332553
GP_00030	no	no	Anacardiaceae	Dracontomelon dao
GP_00031	yes	no	Primulaceae	Rapanea leucantha
GP_00032	no	no	Calophyllaceae	Mesua ferruginea
GP_00033	yes	yes	Capparaceae	Crateva religiosa	MH332566
GP_00034	yes	yes	Annonaceae	Polyalthia subcordata	MH332567
GP_00035	no	no	Cornaceae	Alangium javanicum
GP_00036	yes	yes	Rubiaceae	Urophyllum nigricans	MH332577
GP_00037	yes	yes	Annonaceae	Maasia hypoleuca	MH332583
GP_00038	no	no	Meliaceae	Lansium parasiticum
GP_00039	no	no	Rubiaceae	Psychotria laxiflora
GP_00040	yes	yes	Lauraceae	Cryptocarya nitens	MH332597
GP_00041	yes	no	Phyllanthaceae	Antidesma coriaceum
GP_00042	no	no	Cyperaceae	Mapania palustris
GP_00044	yes	yes	Araceae	Aglaonema pictum	MH332623
GP_00045	yes	yes	Annonaceae	Mezzettia parviflora	MH332627
GP_00046	yes	no	Thymelaeaceae	Gonystylus affinis
GP_00047	yes	yes	Sapotaceae	Palaquium beccarianum	MH332628
GP_00048	yes	yes	Sapindaceae	Lepisanthes divaricata	MH332629
GP_00049	yes	yes	Gesneriaceae	Aeschynanthus curtisii	MH332630
GP_00051	yes	yes	Apocynaceae	Hoya	MH332631
GP_00052	yes	yes	Olacaceae	Strombosia javanica	MH332632
GP_00053	yes	yes	Malvaceae	Sterculia translucens	MH332633
GP_00054	yes	yes	Elaeocarpaceae	Elaeocarpus stipularis	MH332634
GP_00055	no	no	Marantaceae	Stachyphrynium repens
GP_00056	yes	no	Melastomataceae	Medinilla rubicunda
GP_00057	yes	yes	Malvaceae	Durio beccarianus	MH332635
GP_00058	yes	yes	Lauraceae	Dehaasia firma	MH332636
GP_00059	yes	no	Melastomataceae	Pternandra caerulescens
GP_00060	yes	no	Clusiaceae	Garcinia gaudichaudii
GP_00061	yes	yes	Meliaceae	Aglaia leucophylla	MH332637
GP_00062	no	no	Centroplacaceae	Bhesa robusta
GP_00063	yes	no	Melastomataceae	Sonerila obliqua
GP_00064	yes	yes	Annonaceae	Goniothalamus parallelovenius	MH332638
GP_00065	yes	yes	Rubiaceae	Gardeniopsis longifolia	MH332639
GP_00066	no	no	Gnetaceae	Gnetum gnemonoides
GP_00067	no	no	Annonaceae	Polyalthia chrysotricha
GP_00068	no	no	Annonaceae	Goniothalamus rufus
GP_00069	yes	yes	Annonaceae	Artabotrys roseus	MH332640
GP_00070	no	no	Phyllanthaceae	Antidesma stipulare
GP_00071	no	no	Salicaceae	Casearia capitellata
GP_00072	yes	yes	Fabaceae	Archidendron kunstleri	MH332642
GP_00073	yes	yes	Rubiaceae	Ixora reticulata	MH332643
GP_00074	yes	yes	Opiliaceae	Lepionurus sylvestris	MH332644
GP_00075	yes	no	Rubiaceae	Psychotria viridiflora
GP_00076	yes	no	Primulaceae	Embelia coriacea
GP_00077	no	no	Rubiaceae	Psychotria subcapitata
GP_00078	no	no	Ebenaceae	Diospyros hermaphroditica
GP_00079	yes	yes	Myristicaceae	Knema cinerea	MH332645
GP_00080	yes	yes	Lauraceae	Litsea bakaensis	MH332646
GP_00081	yes	yes	Meliaceae	Dysoxylum cyrtobotryum	MH332647
GP_00082	yes	no	Annonaceae	Monocarpia marginalis
GP_00083	no	no	Rubiaceae	Ixora grandifolia
GP_00084	no	no	Vitaceae	Leea amabilis
GP_00085	no	no	Phyllanthaceae	Antidesma neurocarpum
GP_00086	no	no	Calophyllaceae	Mammea anastomosans
GP_00087	no	no	Myristicaceae	Horsfieldia wallichii
GP_00088	no	no	Rubiaceae	Gardenia tubifera
GP_00089	no	no	Lauraceae	Eusideroxylon zwageri
GP_00090	no	no	Meliaceae	Walsura dehiscens
GP_00091	no	no	Rubiaceae	Lecananthus erubescens
GP_00092	no	no	Rubiaceae	Tricalysia
GP_00093	no	no	Clusiaceae	Garcinia parvifolia
GP_00094	no	no	Tetrameristaceae	Tetramerista glabra
GP_00095	no	no	Rubiaceae	Rothmannia grandis
GP_00096	no	no	Ebenaceae	Diospyros
GP_00097	yes	yes	Annonaceae	Indet.	not submitted
GP_00098	no	no	Gentianaceae	Fagraea racemosa
GP_00099	no	no	Dipterocarpaceae	Dipterocarpus coriaceus
GP_00100	no	no	Stemonuraceae	Stemonurus malaccensis
GP_00101	no	no	Lauraceae	Alseodaphne havilandii
GP_00102	no	no	Annonaceae	Goniothalamus malayanus
GP_00103	no	no	Apocynaceae	Cerbera odollam
GP_00104	yes	yes	Apocynaceae	Willughbeia angustifolia	MH332503
GP_00105	no	no	Rubiaceae	Lecananthus
GP_00106	no	no	Fabaceae	Crudia
GP_00107	no	no	Moraceae	Ficus deltoidea
GP_00108	no	no	Sapotaceae	Madhuca motleyana
GP_00109	no	no	Rhizophoraceae	Carallia coriifolia
GP_00110	no	no	Apocynaceae	Chilocarpus
GP_00111	no	no	Moraceae	Ficus acamptophylla
GP_00112	no	no	Apocynaceae	Hoya sussuela
GP_00113	no	no	Clusiaceae	Calophyllum celebicum
GP_00114	no	no	Moraceae	Ficus apiocarpa
GP_00115	no	no	Cucurbitaceae	Trichosanthes tricuspidata
GP_00116	no	no	Myristicaceae	Indet.
GP_00117	yes	yes	Menispermaceae	Hypserpa nitida	MH332505
GP_00118	no	no	Apocynaceae	Chilocarpus
GP_00120	no	no	Phyllanthaceae	Baccaurea bracteata
GP_00124	yes	yes	Thymelaeaceae	Gonystylus macrophyllus	MH332506
GP_00139	yes	yes	Polygalaceae	Xanthophyllum affine	MH332507
GP_00140	no	no	Phyllanthaceae	Baccaurea tetrandra
GP_00141	yes	no	Melastomataceae	Memecylon paniculatum
GP_00142	no	no	Phyllanthaceae	Baccaurea tetrandra
GP_00143	yes	yes	Lauraceae	Alseodaphne peduncularis	MH332509
GP_00144	yes	yes	Primulaceae	Ardisia macrophylla	MH332510
GP_00145	yes	yes	Moraceae	Artocarpus lacucha	MH332511
GP_00146	yes	no	Phyllanthaceae	Aporosa lunata
GP_00147	yes	yes	Myristicaceae	Knema laurina	MH332512
GP_00148	no	no	Rubiaceae	Porterandia congestiflora
GP_00149	no	no	Vitaceae	Tetrastigma pedunculare
GP_00150	no	no	Actinidiaceae	Saurauia glabra
GP_00151	no	no	Araliaceae	Schefflera singalangensis
GP_00152	yes	yes	Meliaceae	Dysoxylum cyrtobotryum	MH332513
GP_00153	yes	yes	Primulaceae	Ardisia keithleyi	MH332514
GP_00154	yes	yes	Annonaceae	Polyalthia cauliflora	MH332515
GP_00155	yes	yes	Rubiaceae	Urophyllum corymbosum	MH332516
GP_00156	yes	no	Phyllanthaceae	Aporosa confusa
GP_00157	no	no	Sabiaceae	Meliosma sumatrana
GP_00158	yes	yes	Araceae	Amorphophallus campanulatus	MH332517
GP_00159	no	no	Dipterocarpaceae	Shorea crassa
GP_00160	no	no	Rubiaceae	Gardenia
GP_00161	no	no	Clusiaceae	Garcinia beccarii
GP_00162	yes	no	Rubiaceae	Psychotria angulata
GP_00163	yes	no	Rubiaceae	Psychotria gyrulosa
GP_00164	yes	no	Clusiaceae	Garcinia nervosa
GP_00165	no	no	Lecythidaceae	Barringtonia reticulata
GP_00166	yes	no	Myrtaceae	Syzygium jambos
GP_00167	yes	no	Myrtaceae	Rhodamnia cinerea
GP_00168	yes	yes	Myrtaceae	Syzygium odoardoi	MH332518
GP_00169	yes	yes	Dipterocarpaceae	Vatica umbonata	MH332519
GP_00170	yes	no	Burseraceae	Canarium merrillii
GP_00171	yes	yes	Myristicaceae	Horsfieldia	MH332521
GP_00172	yes	no	Ochnaceae	Indovethia calophylla
GP_00173	yes	no	Ochnaceae	Euthemis leucocarpa
GP_00174	yes	no	Meliaceae	Aphanamixis borneensis
GP_00175	yes	yes	Magnoliaceae	Magnolia tsiampacca	MH332522
GP_00176	yes	no	Gnetaceae	Gnetum cuspidatum
GP_00177	yes	no	Lauraceae	Cryptocarya
GP_00178	no	no	Elaeocarpaceae	Elaeocarpus
GP_00179	no	no	Phyllanthaceae	Glochidion
GP_00180	no	no	Burseraceae	Santiria
GP_00181	no	no	Euphorbiaceae	Hancea eucausta
GP_00182	no	no	Arecaceae	Pinanga limosa
GP_00183	no	no	Annonaceae	Dasymaschalon
GP_00184	no	no	Dipterocarpaceae	Shorea crassa
GP_00185	no	no	Bonnetiaceae	Ploiarium alternifolium
GP_00186	yes	yes	Smilacaceae	Smilax calophylla	MH332523
GP_00187	yes	no	Burseraceae	Dacryodes rubiginosa
GP_00188	no	no	Dipterocarpaceae	Dipterocarpus grandiflorus
GP_00189	yes	yes	Arecaceae	Licuala	MH332524
GP_00192	yes	yes	Cannabaceae	Gironniera subaequalis	MH332525
GP_00193	yes	yes	Pandaceae	Galearia aristifera	MH332526
GP_00194	no	no	Araucariaceae	Agathis borneensis
GP_00195	no	no	Rubiaceae	Pyrostria
GP_00196	no	no	Primulaceae	Labisia pumila ssp. neriifolia
GP_00197	no	no	Apocynaceae	Hoya
GP_00198	no	no	Rubiaceae	Canthium
GP_00199	no	no	Clusiaceae	Garcinia macrophylla
GP_00200	yes	yes	Moraceae	Parartocarpus venenosa	MH332528
GP_00201	no	no	Moraceae	Artocarpus nitidus
GP_00202	no	no	Meliaceae	Sandoricum borneense
GP_00203	no	no	Rhizophoraceae	Rhizophora apiculata
GP_00204	no	no	Rubiaceae	Hydnophytum formicarum
GP_00205	yes	yes	Putranjivaceae	Drypetes	MH332529
GP_00206	no	no	Meliaceae	Xylocarpus granatum
GP_00207	no	no	Lamiaceae	Gmelina elliptica
GP_00208	no	no	Apocynaceae	Finlaysonia maritima
GP_00209	yes	yes	Sapindaceae	Allophylus cobbe	MH332530
GP_00210	yes	yes	Acanthaceae	Acanthus ilicifolius	MH332531
GP_00211	yes	yes	Apocynaceae	Sarcolobus globosus ssp. peregrinus	MH332532
GP_00212	no	no	Combretaceae	Lumnitzera littorea
GP_00213	no	no	Rubiaceae	Scyphiphora hydrophylacea
GP_00214	no	no	Rhizophoraceae	Bruguiera gymnorhiza
GP_00215	no	no	Gnetaceae	Gnetum latifolium
GP_00216	yes	yes	Malvaceae	Heritiera littoralis	MH332533
GP_00217	no	no	Celastraceae	Salacia chinensis
GP_00218	no	no	Annonaceae	Uvaria littoralis
GP_00219	no	no	Rubiaceae	Morinda umbellata
GP_00220	no	no	Melastomataceae	Memecylon garcinioides
GP_00221	no	no	Annonaceae	Uvaria hirsuta
GP_00222	yes	yes	Connaraceae	Connarus semidecandrus	MH332535
GP_00223	no	no	Hypericaceae	Cratoxylum formosum
GP_00224	no	no	Araliaceae	Gastonia serratifolia
GP_00225	yes	yes	Anacardiaceae	Buchanania arborescens	MH332536
GP_00226	no	no	Fabaceae	Derris heptaphylla
GP_00227	no	no	Apocynaceae	Hoya diversifolia
GP_00228	no	no	Araliaceae	Schefflera elliptica
GP_00230	no	no	Aquifoliaceae	Ilex cymosa
GP_00231	no	no	Compositae	Vernonia arborea
GP_00232	yes	no	Phyllanthaceae	Aporosa lucida
GP_00233	no	no	Rubiaceae	Pyrostria
GP_00234	yes	yes	Myrtaceae	Syzygium zeylanicum	MH332538
GP_00235	no	no	Rubiaceae	Ixora
GP_00236	no	no	Meliaceae	Chisocheton sarawakanus
GP_00237	yes	no	Symplocaceae	Symplocos celastrifolia
GP_00238	no	no	Rubiaceae	Ixora woodii
GP_00239	yes	no	Gentianaceae	Fagraea auriculata
GP_00240	yes	yes	Araceae	Rhaphidophora minor	MH332539
GP_00241	no	no	Primulaceae	Ardisia elliptica
GP_00242	no	no	Fabaceae	Millettia pinnata
GP_00243	no	no	Moraceae	Ficus sundaica
GP_00244	no	no	Rubiaceae	Hypobathrum microcarpum
GP_00245	yes	no	Rubiaceae	Timonius flavescens
GP_00247	yes	no	Clusiaceae	Garcinia bancana
GP_00248	no	no	Chrysobalanaceae	Parastemon urophyllus
GP_00249	no	no	Fabaceae	Inocarpus fagiferus
GP_00250	no	no	Myrtaceae	Syzygium tawahense
GP_00251	no	no	Calophyllaceae	Mesua beccariana
GP_00252	no	no	Lamiaceae	Teijsmanniodendron hollrungii
GP_00253	no	no	Meliaceae	Aglaia silvestris
GP_00254	no	no	Malvaceae	Brownlowia argentata
GP_00255	no	no	Euphorbiaceae	Shirakiopsis indica
GP_00256	no	no	Myrtaceae	Syzygium salignum
GP_00257	no	no	Dipterocarpaceae	Vatica umbonata
GP_00258	yes	yes	Celastraceae	Salacia macrophylla	MH332541
GP_00259	yes	no	Lauraceae	Endiandra rubescens
GP_00260	no	no	Hypericaceae	Cratoxylum maingayi
GP_00261	no	no	Araliaceae	Schefflera oxyphylla
GP_00262	yes	yes	Dioscoreaceae	Dioscorea laurifolia	MH332543
GP_00263	no	no	Linaceae	Indorouchera griffithiana
GP_00264	no	no	Euphorbiaceae	Macaranga rostrata
GP_00265	no	no	Melastomataceae	Macrolenes nemorosa
GP_00266	yes	no	Melastomataceae	Memecylon garcinioides
GP_00268	no	no	Gentianaceae	Fagraea blumei
GP_00269	yes	yes	Rubiaceae	Bungarimba sessiliflora	MH332544
GP_00270	yes	no	Indet.	Indet.
GP_00271	yes	yes	Apocynaceae	Hoya macrophylla	MH332546
GP_00272	yes	yes	Myristicaceae	Knema intermedia	MH332547
GP_00273	yes	yes	Apocynaceae	Alyxia reinwardtii	MH332548
GP_00274	yes	no	Moraceae	Ficus obscura
GP_00275	yes	no	Rubiaceae	Gynochthodes philippinensis
GP_00276	yes	no	Moraceae	Ficus delosyce
GP_00277	no	no	Malvaceae	Microcos sumatrana
GP_00278	no	no	Myrtaceae	Syzygium corymbosum
GP_00279	no	no	Ebenaceae	Diospyros coriacea
GP_00280	no	no	Rubiaceae	Timonius flavescens
GP_00281	yes	yes	Apocynaceae	Tabernaemontana corymbosa	MH332550
GP_00283	yes	no	Dilleniaceae	Tetracera arborescens
GP_00284	yes	no	Vitaceae	nothocissus spicifera
GP_00285	no	no	Rubiaceae	Aidia auriculata
GP_00286	yes	no	Fagaceae	Lithocarpus cantleyanus
GP_00287	yes	yes	Meliaceae	Chisocheton patens	MH332551
GP_00288	yes	yes	Myristicaceae	Knema cinerea	MH332552
GP_00289	no	no	Loganiaceae	Strychnos ignatii
GP_00290	yes	yes	Annonaceae	Artabotrys hexapetalus	MH332554
GP_00291	yes	yes	Elaeocarpaceae	Elaeocarpus griffithii	MH332555
GP_00292	yes	no	Primulaceae	Ardisia odontophylla
GP_00293	yes	no	Primulaceae	Ardisia pterocaulis
GP_00294	yes	yes	Annonaceae	Polyalthia microtus	MH332556
GP_00295	yes	no	Phyllanthaceae	Baccaurea macrocarpa
GP_00296	no	no	Clusiaceae	Garcinia nitida
GP_00297	no	no	Fabaceae	Millettia nieuwenhuisii
GP_00298	yes	yes	Annonaceae	Meiogyne virgata	MH332557
GP_00299	yes	no	Moraceae	Ficus villosa
GP_00300	no	no	Moraceae	Ficus annulata
GP_00301	yes	no	Phyllanthaceae	Aporosa grandistipula
GP_00302	no	no	Primulaceae	Ardisia lanceolata
GP_00303	yes	no	Anacardiaceae	Buchanania sessilifolia
GP_00304	yes	yes	Rubiaceae	Urophyllum nigricans	MH332558
GP_00305	no	no	Annonaceae	Anaxagorea javanica
GP_00306	yes	no	Ochnaceae	Gomphia serrata
GP_00307	yes	no	Moraceae	Ficus midotis
GP_00308	yes	yes	Connaraceae	Connarus odoratus	MH332559
GP_00309	yes	yes	Myristicaceae	Horsfieldia bracteosa	MH332560
GP_00310	no	no	Moraceae	Ficus hemsleyana
GP_00311	no	no	Rubiaceae	Mussaenda frondosa
GP_00312	yes	yes	Meliaceae	Aglaia odoratissima	MH332561
GP_00313	yes	no	Clusiaceae	Garcinia lateriflora
GP_00314	yes	yes	Capparaceae	Crateva religiosa	MH332562
GP_00315	no	no	Pentaphylacaceae	Adinandra sarosanthera
GP_00316	yes	no	Lamiaceae	Teijsmanniodendron pteropodum
GP_00317	no	no	Fabaceae	Derris elegans
GP_00318	no	no	Annonaceae	Uvaria littoralis
GP_00319	yes	yes	Lauraceae	Alseodaphne ceratoxylon	MH332563
GP_00320	yes	yes	Sapindaceae	Trigonachras acuta	MH332564
GP_00321	no	no	Euphorbiaceae	Moultonianthus leembruggianus
GP_00322	no	no	Euphorbiaceae	Croton
GP_00323	yes	yes	Pandanaceae	Freycinetia scandens	MH332565
GP_00324	no	no	Fagaceae	Lithocarpus ewyckii
GP_00325	yes	no	Piperaceae	Piper miniatum
GP_00326	no	no	Indet.	Indet.
GP_00327	yes	yes	Indet.	Indet.	not submitted
GP_00328	yes	yes	Fabaceae	Fordia	not submitted
GP_00329	no	no	Phyllanthaceae	Baccaurea tetrandra
GP_00330	yes	yes	Fagaceae	Indet.	not submitted
GP_00331	yes	yes	Alangiaceae	Indet.	not submitted
GP_00332	no	no	Asparagaceae	Dracaena elliptica
GP_00333	yes	yes	Annonaceae	Indet.	not submitted
GP_00344	yes	yes	Celastraceae	Indet.	not submitted
GP_00345	no	no	Phyllanthaceae	Baccaurea macrocarpa
GP_00346	no	no	Phyllanthaceae	Aporosa sarawakensis
GP_00347	no	no	Euphorbiaceae	Mallotus lowii
GP_00348	yes	yes	Meliaceae	Aglaia tomentosa	MH332568
GP_00349	no	no	Dichapetalaceae	Dichapetalum
GP_00350	yes	yes	Fabaceae	Archidendron triplinervium	MH332569
GP_00351	no	no	Burseraceae	Santiria apiculata
GP_00352	yes	yes	Dipterocarpaceae	Shorea parvistipulata	MH332570
GP_00353	yes	yes	Dilleniaceae	Tetracera akara	MH332571
GP_00354	yes	yes	Dipterocarpaceae	Shorea parvistipulata	MH332572
GP_00355	yes	yes	Cornaceae	Alangium ridleyi	MH332573
GP_00356	yes	yes	Dipterocarpaceae	Shorea	MH332574
GP_00357	yes	yes	Annonaceae	Friesodielsia borneensis	MH332575
GP_00358	no	no	Phyllanthaceae	Aporosa lunata
GP_00359	yes	yes	Thymelaeaceae	Gonystylus keithii	MH332576
GP_00360	no	no	Cornaceae	Alangium javanicum
GP_00361	no	no	Phyllanthaceae	Baccaurea parviflora
GP_00362	no	no	Malvaceae	Sterculia membranacea
GP_00363	yes	yes	Annonaceae	Monocarpia marginalis	MH332578
GP_00364	yes	yes	Celastraceae	Lophopetalum javanum	MH332579
GP_00365	yes	yes	Anacardiaceae	Melanochyla fulvinervia	MH332580
GP_00366	yes	yes	Dipterocarpaceae	Shorea hopeifolia	MH332581
GP_00367	no	no	Phyllanthaceae	Baccaurea macrocarpa
GP_00368	yes	yes	Annonaceae	Cyathocalyx havilandii	MH332582
GP_00369	no	no	Dipterocarpaceae	Shorea atrinervosa
GP_00370	no	no	Phyllanthaceae	Baccaurea sarawakensis
GP_00371	no	no	Simaroubaceae	Eurycoma longifolia
GP_00372	yes	no	Melastomataceae	Memecylon edule
GP_00373	no	no	Phyllanthaceae	Aporosa subcaudata
GP_00374	yes	no	Melastomataceae	Memecylon edule
GP_00375	no	no	Lauraceae	Beilschmiedia jacobsii
GP_00376	yes	yes	Burseraceae	Santiria tomentosa	MH332584
GP_00377	yes	yes	Fagaceae	Castanopsis hypophoenicea	MH332585
GP_00378	yes	no	Phyllanthaceae	Aporosa stellifera
GP_00379	no	no	Euphorbiaceae	Paracroton pendulus
GP_00380	no	no	Dipterocarpaceae	Shorea compressa
GP_00381	no	no	Clusiaceae	Calophyllum pyriforme
GP_00382	yes	no	Elaeocarpaceae	Elaeocarpus stipularis
GP_00383	yes	yes	Dipterocarpaceae	Shorea leprosula	MH332586
GP_00384	yes	yes	Dipterocarpaceae	Shorea parvistipulata	MH332587
GP_00385	yes	no	Euphorbiaceae	Ptychopyxis grandis
GP_00386	yes	no	Phyllanthaceae	Baccaurea costulata
GP_00387	yes	yes	Malvaceae	Byttneria reinwardtii	MH332588
GP_00388	no	no	Phyllanthaceae	Aporosa lucida
GP_00389	yes	yes	Phyllanthaceae	Baccaurea angulata	MH332589
GP_00390	yes	yes	Dipterocarpaceae	Shorea lamellata	MH332590
GP_00391	yes	yes	Myristicaceae	Horsfieldia subglobosa ssp. brachiata	MH332591
GP_00392	yes	no	Phyllanthaceae	Baccaurea sumatrana
GP_00393	no	no	Phyllanthaceae	Baccaurea bracteata
GP_00394	yes	yes	Pentaphylacaceae	Adinandra dumosa	MH332592
GP_00395	yes	yes	Myristicaceae	Gymnacranthera contracta	MH332593
GP_00396	no	no	Clusiaceae	Calophyllum macrocarpum
GP_00397	yes	yes	Dipterocarpaceae	Shorea fallax	MH332594
GP_00398	no	no	Burseraceae	Dacryodes rostrata
GP_00399	yes	yes	Convolvulaceae	Erycibe glomerata	MH332595
GP_00400	yes	yes	Burseraceae	Canarium littorale	MH332598
GP_00401	yes	yes	Apocynaceae	Willughbeia coriacea	MH332599
GP_00402	yes	yes	Dipterocarpaceae	Shorea laevis	MH332600
GP_00403	yes	yes	Dipterocarpaceae	Hopea dryobalanoides	MH332601
GP_00404	no	no	Lecythidaceae	Barringtonia macrostachya
GP_00405	yes	yes	Dipterocarpaceae	Shorea quadrinervis	MH332602
GP_00406	yes	no	Chrysobalanaceae	Parastemon urophyllus
GP_00407	yes	yes	Moraceae	Ficus vasculosa	MH332603
GP_00408	yes	yes	Polygalaceae	Xanthophyllum obscurum	MH332604
GP_00409	yes	yes	Rubiaceae	Aidia densiflora	MH332605
GP_00410	no	no	Peraceae	Chaetocarpus castanocarpus
GP_00411	yes	no	Salicaceae	Flacourtia indica
GP_00412	yes	yes	Moraceae	Ficus vasculosa	MH332606
GP_00413	yes	yes	Theaceae	Gordonia marginata	MH332607
GP_00414	yes	yes	Sapotaceae	Palaquium quercifolium	MH332608
GP_00415	yes	no	Salicaceae	Scolopia spinosa
GP_00416	yes	no	Sapindaceae	Nephelium cuspidatum
GP_00417	no	no	Euphorbiaceae	Croton argyratus
GP_00418	yes	yes	Moraceae	Ficus variegata	MH332609
GP_00419	yes	yes	Sapindaceae	Nephelium lappaceum	MH332610
GP_00420	yes	no	Phyllanthaceae	Baccaurea motleyana
GP_00421	yes	yes	Annonaceae	Polyalthia cauliflora	MH332611
GP_00422	yes	yes	Oleaceae	Chionanthus macrophyllus	MH332612
GP_00423	yes	yes	Annonaceae	Polyalthia rumphii	MH332613
GP_00424	yes	no	Phyllanthaceae	Baccaurea racemosa
GP_00425	yes	yes	Lauraceae	Litsea forstenii	MH332614
GP_00426	yes	no	Moraceae	Artocarpus odoratissimus
GP_00427	no	no	Phyllanthaceae	Baccaurea lanceolata
GP_00428	yes	yes	Sapotaceae	Palaquium calophyllum	MH332615
GP_00429	yes	yes	Sapindaceae	Nephelium lappaceum	MH332616
GP_00430	yes	yes	Peraceae	Trigonopleura malayana	MH332617
GP_00431	no	no	Phyllanthaceae	Baccaurea sarawakensis
GP_00432	yes	no	Primulaceae	Ardisia pterocaulis
GP_00433	yes	yes	Myristicaceae	Knema latericia ssp. ridleyi	MH332618
GP_00434	yes	yes	Meliaceae	Dysoxylum alliaceum	MH332619
GP_00435	yes	no	Dipterocarpaceae	Shorea macrophylla
GP_00436	no	no	Meliaceae	Lansium domesticum
GP_00437	yes	yes	Myristicaceae	Horsfieldia grandis	MH332620
GP_00438	yes	yes	Oleaceae	Chionanthus oliganthus	MH332621
GP_00439	yes	yes	Myristicaceae	Gymnacranthera forbesii var. crassinervis	MH332622
GP_00440	yes	yes	Malvaceae	Durio excelsus	MH332624
GP_00441	yes	yes	Myristicaceae	Horsfieldia grandis	MH332625
GP_00442	yes	yes	Ancistrocladaceae	Ancistrocladus tectorius	MH332626

## Sheet: determinations
Sample_code	Coll_code	Coll_date	Family	Name	Author	Determiner	Det_date	Taxon_confid*	PL_code#
GP_00001	gp-1	2009-01-21	Malvaceae	Commersonia bartramia	(L.) Merr.	Cam Webb	2009-01-21	g+	kew-2733279
GP_00002	gp-2	2009-01-21	Myrtaceae	Syzygium pycnanthum	Merr. & L.M.Perry	Bekti Sulistyawati	2009-08-21	s+	kew-200170
GP_00003	gp-3	2009-01-21	Connaraceae	Agelaea borneensis	(Hook.f.) Merr.	Bekti Sulistyawati	2009-10-05	s+	kew-2625971
GP_00004	gp-4	2009-01-21	Primulaceae	Maesa sumatrana	Scheff.	Bekti Sulistyawati	2009-10-20	s+	kew-2502701
GP_00005	gp-5	2009-01-21	Cyperaceae	Hypolytrum nemorum	(Vahl) Spreng.	Bekti Sulistyawati	2009-09-14	s+	kew-249709
GP_00006	gp-6	2009-01-21	Primulaceae	Ardisia elliptica	Thunb.	Cam Webb	2009-01-21	g+	kew-2647897
GP_00007	gp-7	2009-01-21	Annonaceae	Polyalthia cauliflora	Hook.f. & Thomson	Bekti Sulistyawati	2009-10-14	s+	kew-2406969
GP_00008	gp-8	2009-01-22	Commelinaceae	Pollia secundiflora	(Blume) Bakh.f.	Bekti Sulistyawati	2009-08-14	s+	kew-259395
GP_00009	gp-9	2009-01-22	Begoniaceae	Begonia stenogyna	Sands	Bekti Sulistyawati	2009-11-23	s+	kew-363094
GP_00010	gp-10	2009-01-22	Urticaceae	Dendrocnide stimulans	(L.f.) Chew	Hery Yanto	2009-01-22	s-	kew-2760719
GP_00011	gp-11	2009-01-22	Vitaceae	Cissus nodosa	Blume	Bekti Sulistyawati	2009-10-09	s+	kew-2722694
GP_00012	gp-12	2009-01-22	Marantaceae	Donax canniformis	(G.Forst.) K.Schum.	Hery Yanto	2009-01-22	s+	kew-241421
GP_00013	gp-13	2009-01-22	Dioscoreaceae	Dioscorea bulbifera	L.	Bekti Sulistyawati	2009-09-16	s+	kew-239891
GP_00014	gp-14	2009-01-22	Annonaceae	Trivalvaria macrophylla	(Blume) Miq.	Bekti Sulistyawati	2009-09-10	s+	kew-2435803
GP_00015	gp-15	2009-01-22	Phyllanthaceae	Antidesma cuspidatum	Müll.Arg.	Endro Setiawan	2009-01-22	g+	kew-12006
GP_00016	gp-16	2009-01-22	Urticaceae	Dendrocnide stimulans	(L.f.) Chew	Bekti Sulistyawati	2009-10-09	s-	kew-2760719
GP_00017	gp-17	2009-01-22	Moraceae	Ficus hirta	Vahl	Bekti Sulistyawati	2009-10-05	s-	kew-2810737
GP_00018	gp-18	2009-01-22	Piperaceae	Piper caninum	Blume	Bekti Sulistyawati	2009-11-20	s+	kew-2557715
GP_00019	gp-19	2009-01-22	Sabiaceae	Meliosma sumatrana	Walp.	Bekti Sulistyawati	2009-09-03	s-	kew-2505463
GP_00020	gp-20	2009-01-22	Rubiaceae	Lasianthus reticulatus	Blume	Bekti Sulistyawati	2009-08-31	s+	kew-108733
GP_00021	gp-21	2009-01-22	Moraceae	Ficus fistulosa	Reinw. ex Blume	Bekti Sulistyawati	2009-08-24	s+	kew-2810424
GP_00022	gp-22	2009-01-22	Moraceae	Streblus ilicifolius	(Vidal) Corner	Bekti Sulistyawati	2009-10-06	s+	tro-50085754
GP_00023	gp-23	2009-01-22	Urticaceae	Poikilospermum		Bekti Sulistyawati	2009-10-13	g+
GP_00024	gp-24	2009-01-22	Moraceae	Ficus annulata	Blume	Bekti Sulistyawati	2009-10-15	s+	kew-2809483
GP_00025	gp-25	2009-01-22	Actinidiaceae	Saurauia glabra	(Ruiz & Pav.) Soejarto	Bekti Sulistyawati	2009-10-20	s+	tro-500187
GP_00026	gp-26	2009-01-27	Primulaceae	Embelia ribes	Burm.f.	Bekti Sulistyawati	2009-10-19	s-	kew-2788183
GP_00027	gp-27	2009-01-27	Sapindaceae	Lepisanthes amoena	(Hassk.) Leenh.	Bekti Sulistyawati	2009-10-20	s+	kew-2498611
GP_00028	gp-28	2009-01-27	Fabaceae	Cynometra ramiflora	L.	Bekti Sulistyawati	2009-09-29	s+	ild-39454
GP_00029	gp-29	2009-01-27	Elaeocarpaceae	Elaeocarpus valetonii	Hochr.	Bekti Sulistyawati	2009-09-29	s+	kew-2786111
GP_00030	gp-30	2009-01-27	Anacardiaceae	Dracontomelon dao	(Blanco) Merr. & Rolfe	Hery Yanto	2009-01-27	s+	kew-2777577
GP_00031	gp-31	2009-01-27	Primulaceae	Rapanea leucantha	K.Schum.	Hery Yanto	2009-01-31	s-	kew-2425117
GP_00032	gp-32	2009-01-30	Calophyllaceae	Mesua ferruginea	(Pierre) Kosterm.	Bekti Sulistyawati	2009-09-17	s+	kew-2372322
GP_00033	gp-33	2009-01-30	Capparaceae	Crateva religiosa	G.Forst.	Bekti Sulistyawati	2009-09-17	s+	kew-2742384
GP_00034	gp-34	2009-01-30	Annonaceae	Polyalthia subcordata	(Blume) Blume	Bekti Sulistyawati	2009-09-11	s+	kew-2407647
GP_00035	gp-35	2009-01-30	Cornaceae	Alangium javanicum	(Blume) Wangerin	Hery Yanto	2009-01-31	s+	kew-5578
GP_00036	gp-36	2009-01-31	Rubiaceae	Urophyllum nigricans	Wernham	Bekti Sulistyawati	2009-08-31	s+	kew-211133
GP_00037	gp-37	2009-01-31	Annonaceae	Maasia hypoleuca	(Hook.f. & Thomson) Mols, Kessler & Rogstad	Paul Kessler	2009-08-10	s-	kew-2607793
GP_00038	gp-38	2009-01-31	Meliaceae	Lansium parasiticum	(Osbeck) K.C.Sahni & Bennet	Bekti Sulistyawati		s+	kew-2494222
GP_00039	gp-39	2009-01-31	Rubiaceae	Psychotria laxiflora	Blume	Bekti Sulistyawati	2009-08-25	s+	kew-168548
GP_00040	gp-40	2009-01-31	Lauraceae	Cryptocarya nitens	(Blume) Koord. & Valeton	Hery Yanto	2009-01-31	s+	kew-2746126
GP_00041	gp-41	2009-01-31	Phyllanthaceae	Antidesma coriaceum	Tul.	Bekti Sulistyawati	2009-04-13	s-	kew-11998
GP_00042	gp-42	2009-01-31	Cyperaceae	Mapania palustris	(Hassk. ex Steud.) Fern.-Vill.	Bekti Sulistyawati	2009-08-20	s+	kew-253175
GP_00044	gp-44	2009-01-31	Araceae	Aglaonema pictum	(Roxb.) Kunth	Bekti Sulistyawati	2009-10-22	s-	kew-4704
GP_00045	gp-45	2009-01-31	Annonaceae	Mezzettia parviflora	Becc.	Bekti Sulistyawati	2009-08-10	s+	kew-2364633
GP_00046	gp-46	2009-01-31	Thymelaeaceae	Gonystylus affinis	Radlk.	Bekti Sulistyawati	2009-11-19	s-	kew-2830392
GP_00047	gp-47	2009-01-31	Sapotaceae	Palaquium beccarianum	(Pierre) P.Royen	Teguh Triono	2009-01-31	g+	kew-145657
GP_00048	gp-48	2009-02-01	Sapindaceae	Lepisanthes divaricata	(Radlk.) Leenh.	Cam Webb	2009-02-01		kew-2498561
GP_00049	gp-49	2009-02-01	Gesneriaceae	Aeschynanthus curtisii	C.B.Clarke	Bekti Sulistyawati	2009-12-01	s+	kew-2623811
GP_00051	gp-51	2009-02-01	Apocynaceae	Hoya		Cam Webb	2009-02-01	g+
GP_00052	gp-52	2009-02-02	Olacaceae	Strombosia javanica	Blume	Bekti Sulistyawati	2009-12-02	s+	kew-2602307
GP_00053	gp-53	2009-02-02	Malvaceae	Sterculia translucens	Stapf	Bekti Sulistyawati	2009-12-02	s+	kew-2580971
GP_00054	gp-54	2009-02-02	Elaeocarpaceae	Elaeocarpus stipularis	Blume	Cam Webb	2009-04-14		kew-2786030
GP_00055	gp-55	2009-02-02	Marantaceae	Stachyphrynium repens	(Körn.) Suksathan & Borchs.	Bekti Sulistyawati	2009-10-22	s-	kew-342312
GP_00056	gp-56	2009-02-02	Melastomataceae	Medinilla rubicunda	(Jack) Blume	Bekti Sulistyawati	2009-11-10	s-	tro-20305159
GP_00057	gp-57	2009-02-02	Malvaceae	Durio beccarianus	Kosterm. & Soegeng	Bekti Sulistyawati	2009-10-22	s-	kew-2779430
GP_00058	gp-58	2009-02-02	Lauraceae	Dehaasia firma	Blume	Bekti Sulistyawati	2009-12-08	s-	kew-2758913
GP_00059	gp-59	2009-02-02	Melastomataceae	Pternandra caerulescens	Jack	Bekti Sulistyawati	2009-11-12	s+	tro-20305307
GP_00060	gp-60	2009-02-02	Clusiaceae	Garcinia gaudichaudii	Planch. & Triana	Bekti Sulistyawati	2009-11-19	s-	kew-2816858
GP_00061	gp-61	2009-01-22	Meliaceae	Aglaia leucophylla	King	Bekti Sulistyawati	2009-11-23	s+	kew-2626401
GP_00062	gp-62	2009-02-03	Centroplacaceae	Bhesa robusta	(Roxb.) Ding Hou	Bekti Sulistyawati	2009-10-24	s+	kew-2675689
GP_00063	gp-63	2009-02-03	Melastomataceae	Sonerila obliqua	Korth.	Bekti Sulistyawati	2009-11-10	s+	ifn-80270
GP_00064	gp-64	2009-02-03	Annonaceae	Goniothalamus parallelovenius	Ridl.	Bekti Sulistyawati	2009-11-05	s+	kew-2829733
GP_00065	gp-65	2009-02-03	Rubiaceae	Gardeniopsis longifolia	Miq.	Bekti Sulistyawati	2009-12-14	s+	kew-88543
GP_00066	gp-66	2009-02-03	Gnetaceae	Gnetum gnemonoides	Brongn.	Bekti Sulistyawati	2009-12-15	s+	kew-334129
GP_00067	gp-67	2009-02-03	Annonaceae	Polyalthia chrysotricha	Ridl.	Bekti Sulistyawati	2009-11-05	s+	kew-2406958
GP_00068	gp-68	2009-02-03	Annonaceae	Goniothalamus rufus	Miq.	Bekti Sulistyawati	2009-11-05	s+	kew-2829750
GP_00069	gp-69	2009-02-03	Annonaceae	Artabotrys roseus	Boerl.	Bekti Sulistyawati	2009-11-09	s+	kew-2653356
GP_00070	gp-70	2009-02-04	Phyllanthaceae	Antidesma stipulare	Blume	Bekti Sulistyawati	2009-11-18	s+	kew-12327
GP_00071	gp-71	2009-02-04	Salicaceae	Casearia capitellata	Blume	Bekti Sulistyawati	2009-11-24	s+	kew-4702035
GP_00072	gp-72	2009-02-04	Fabaceae	Archidendron kunstleri	(Prain) I.C.Nielsen	Bekti Sulistyawati	2010-01-05	s+	ild-52743
GP_00073	gp-73	2009-02-04	Rubiaceae	Ixora reticulata	(Blume) Boerl.	Bekti Sulistyawati	2009-12-16	s+	kew-103931
GP_00074	gp-74	2009-02-04	Opiliaceae	Lepionurus sylvestris	Blume	Bekti Sulistyawati	2009-12-21	s+	kew-2494081
GP_00075	gp-75	2009-02-04	Rubiaceae	Psychotria viridiflora	Reinw. ex Blume	Bekti Sulistyawati	2009-12-15	s+	kew-170129
GP_00076	gp-76	2009-02-04	Primulaceae	Embelia coriacea	Wall. ex A.DC.	Bekti Sulistyawati	2010-01-20	s+	kew-2788044
GP_00077	gp-77	2009-02-04	Rubiaceae	Psychotria subcapitata	Bremek.	Bekti Sulistyawati	2009-12-15	s+	kew-169815
GP_00078	gp-78	2009-02-04	Ebenaceae	Diospyros hermaphroditica	(Zoll.) Bakh.	Bekti Sulistyawati	2010-01-05	s+	kew-2770703
GP_00079	gp-79	2009-02-04	Myristicaceae	Knema cinerea	Warb.	Bekti Sulistyawati	2010-01-12	s+	tro-21800260
GP_00080	gp-80	2009-02-05	Lauraceae	Litsea bakaensis	Ng	Bekti Sulistyawati	2010-01-12	s+
GP_00081	gp-81	2009-02-05	Meliaceae	Dysoxylum cyrtobotryum	Miq.	Bekti Sulistyawati	2010-01-05	s-	kew-2779930
GP_00082	gp-82	2009-02-05	Annonaceae	Monocarpia marginalis	(Scheff.) Sincl.	Bekti Sulistyawati	2010-01-20	s+	kew-2749076
GP_00083	gp-83	2009-02-05	Rubiaceae	Ixora grandifolia	Zoll. & Moritzi	Bekti Sulistyawati	2009-12-16	s+	kew-103533
GP_00084	gp-84	2009-02-05	Vitaceae	Leea amabilis	Veitch ex Mast.	Bekti Sulistyawati	2009-12-21	s+	tro-34002038
GP_00085	gp-85	2009-02-05	Phyllanthaceae	Antidesma neurocarpum	Miq.	Bekti Sulistyawati	2010-01-15	s+	kew-12187
GP_00086	gp-86	2009-02-05	Calophyllaceae	Mammea anastomosans	(Miq.) Kosterm.	Bekti Sulistyawati	2010-01-08	s+	kew-2369970
GP_00087	gp-87	2009-02-05	Myristicaceae	Horsfieldia wallichii	Warb.	Bekti Sulistyawati	2010-01-26	s+	kew-2853642
GP_00088	gp-88	2009-02-05	Rubiaceae	Gardenia tubifera	Wall. ex Roxb.	Bekti Sulistyawati	2009-12-14	s+	kew-88510
GP_00089	gp-89	2009-02-05	Lauraceae	Eusideroxylon zwageri	Teijsm. & Binn.	Bekti Sulistyawati	2009-12-17	s+	kew-2805283
GP_00090	gp-90	2009-02-05	Meliaceae	Walsura dehiscens	T.Clark	Bekti Sulistyawati	2010-01-04	s+	kew-2450745
GP_00091	gp-91	2009-02-06	Rubiaceae	Lecananthus erubescens	Jack	Bekti Sulistyawati	2009-12-15	s-	kew-109142
GP_00092	gp-92	2009-02-06	Rubiaceae	Tricalysia		Bekti Sulistyawati	2009-12-16	g+
GP_00093	gp-93	2009-02-06	Clusiaceae	Garcinia parvifolia	(Miq.) Miq.	Bekti Sulistyawati	2009-12-17	s+	kew-2817077
GP_00094	gp-94	2009-02-06	Tetrameristaceae	Tetramerista glabra	Miq.	Megawati Rusman	2010-02-20	s+	kew-2516300
GP_00095	gp-95	2009-02-06	Rubiaceae	Rothmannia grandis	(Korth.) Val.	Bekti Sulistyawati	2010-01-25	s+	kew-216759
GP_00096	gp-96	2009-02-06	Ebenaceae	Diospyros		Cam Webb	2009-02-06	g+
GP_00097	gp-97	2009-02-06	Annonaceae			Endro Setiawan	2009-02-06	f+
GP_00098	gp-98	2009-02-06	Gentianaceae	Fagraea racemosa	Jack	Bekti Sulistyawati	2009-12-21	s+	kew-2807506
GP_00099	gp-99	2009-02-06	Dipterocarpaceae	Dipterocarpus coriaceus	Slooten	Bekti Sulistyawati	2010-01-11	s+	kew-2772145
GP_00100	gp-100	2009-02-07	Stemonuraceae	Stemonurus malaccensis	(Mast.) Sleumer	Bekti Sulistyawati	2009-12-17	s-	kew-2591574
GP_00101	gp-101	2009-02-17	Lauraceae	Alseodaphne havilandii	(Gamble) Kosterm.	Bekti Sulistyawati	2010-02-05	s+
GP_00102	gp-102	2009-02-17	Annonaceae	Goniothalamus malayanus	Hook.f. & Thomson	Bekti Sulistyawati	2010-01-08	s+	kew-2829717
GP_00103	gp-103	2009-02-17	Apocynaceae	Cerbera odollam	Gaertn.	Bekti Sulistyawati	2010-01-07	s-	kew-37178
GP_00104	gp-104	2009-02-17	Apocynaceae	Willughbeia angustifolia	(Miq.) Markgr.	Bekti Sulistyawati	2010-02-04	s-	kew-214720
GP_00105	gp-105	2009-02-17	Rubiaceae	Lecananthus		Bekti Sulistyawati	2010-01-18	g+
GP_00106	gp-106	2009-02-17	Fabaceae	Crudia		Bekti Sulistyawati	2010-01-25	g+
GP_00107	gp-107	2009-02-17	Moraceae	Ficus deltoidea	Jack	Bekti Sulistyawati	2009-12-17	s+	kew-2810169
GP_00108	gp-108	2009-02-17	Sapotaceae	Madhuca motleyana	(de Vriese) J.F.Macbr.	Megawati Rusman	2009-12-17	s+	kew-117268
GP_00109	gp-109	2009-02-17	Rhizophoraceae	Carallia coriifolia	Ridl.	Bekti Sulistyawati	2009-12-21	s-	kew-2698994
GP_00110	gp-110	2009-02-17	Apocynaceae	Chilocarpus		Bekti Sulistyawati	2009-02-17	g-
GP_00111	gp-111	2009-02-17	Moraceae	Ficus acamptophylla	(Miq.) Miq.	Bekti Sulistyawati	2010-01-12	s+	kew-2809368
GP_00112	gp-112	2009-02-17	Apocynaceae	Hoya sussuela	Merr.	Bekti Sulistyawati		s+	kew-2854476
GP_00113	gp-113	2009-02-17	Clusiaceae	Calophyllum celebicum	P.F.Stevens	Bekti Sulistyawati	2010-01-08	s-	kew-2693260
GP_00114	gp-114	2009-02-18	Moraceae	Ficus apiocarpa	(Miq.) Miq.	Bekti Sulistyawati	2010-01-12	s+	kew-2809503
GP_00115	gp-115	2009-02-18	Cucurbitaceae	Trichosanthes tricuspidata	Lour.	Hery Yanto	2009-02-18	s+	tro-50043771
GP_00116	gp-116	2009-02-18	Myristicaceae			Hery Yanto	2009-02-18	f+
GP_00117	gp-117	2009-02-18	Menispermaceae	Hypserpa nitida	Miers ex Benth.	Bekti Sulistyawati	2010-01-04	s+	kew-2859600
GP_00118	gp-118	2009-02-18	Apocynaceae	Chilocarpus		Bekti Sulistyawati	2009-12-17
GP_00120	gp-120	2009-02-18	Phyllanthaceae	Baccaurea bracteata	Müll.Arg.	Bekti Sulistyawati	2010-01-07	s+	kew-18588
GP_00124	gp-124	2009-02-18	Thymelaeaceae	Gonystylus macrophyllus	(Miq.) Airy Shaw	Bekti Sulistyawati	2010-05-09	s-	kew-2830413
GP_00139	gp-139	2009-03-31	Polygalaceae	Xanthophyllum affine	Miq.	Megawati Rusman	2010-02-20	s+	kew-2467741
GP_00140	gp-140	2009-03-31	Phyllanthaceae	Baccaurea tetrandra	(Baill.) Müll.Arg.	Bekti Sulistyawati	2010-02-23	s+	kew-18700
GP_00141	gp-141	2009-03-31	Melastomataceae	Memecylon paniculatum	Jack	Ferry Slik	2009-05-19		tro-50239708
GP_00142	gp-142	2009-03-31	Phyllanthaceae	Baccaurea tetrandra	(Baill.) Müll.Arg.	Bekti Sulistyawati	2010-02-23	s+	kew-18700
GP_00143	gp-143	2009-03-31	Lauraceae	Alseodaphne peduncularis	(Wall. ex Nees) Meisn.	Hery Yanto	2012-01-18	s+	kew-2630139
GP_00144	gp-144	2009-03-31	Primulaceae	Ardisia macrophylla	Reinw. ex Blume	Bekti Sulistyawati	2010-02-09	s+	kew-2648219
GP_00145	gp-145	2009-03-31	Moraceae	Artocarpus lacucha	Buch.-Ham.	Ferry Slik	2009-05-19		kew-2654005
GP_00146	gp-146	2009-03-31	Phyllanthaceae	Aporosa lunata	(Miq.) Kurz	Bekti Sulistyawati	2010-02-22	s+	kew-13277
GP_00147	gp-147	2009-03-31	Myristicaceae	Knema laurina	Warb.	Bekti Sulistyawati	2010-02-20	s+	kew-2334685
GP_00148	gp-148	2009-03-31	Rubiaceae	Porterandia congestiflora	Zahid	Megawati Rusman	2010-03-21	s+	kew-337497
GP_00149	gp-149	2009-03-31	Vitaceae	Tetrastigma pedunculare	(Wallich ex Lawson) Planch.	Megawati Rusman	2010-02-28	s+	tro-34002199
GP_00150	gp-150	2009-04-01	Actinidiaceae	Saurauia glabra	(Ruiz & Pav.) Soejarto	Bekti Sulistyawati	2009-04-01	s+	tro-500187
GP_00151	gp-151	2009-04-01	Araliaceae	Schefflera singalangensis	(Miq.) R.Vig.	Bekti Sulistyawati	2010-02-28	s-	kew-187641
GP_00152	gp-152	2009-04-01	Meliaceae	Dysoxylum cyrtobotryum	Miq.	Megawati Rusman	2010-02-21	s-	kew-2779930
GP_00153	gp-153	2009-04-01	Primulaceae	Ardisia keithleyi	Merr.	Bekti Sulistyawati	2010-02-09	s+	kew-2648111
GP_00154	gp-154	2009-04-01	Annonaceae	Polyalthia cauliflora	Hook.f. & Thomson	Bekti Sulistyawati	2010-03-02	s+	kew-2406969
GP_00155	gp-155	2009-04-01	Rubiaceae	Urophyllum corymbosum	(Blume) Korth.	Bekti Sulistyawati	2010-02-27	s-	kew-211067
GP_00156	gp-156	2009-04-01	Phyllanthaceae	Aporosa confusa	Gage	Bekti Sulistyawati	2010-02-22	s+	kew-13224
GP_00157	gp-157	2009-04-01	Sabiaceae	Meliosma sumatrana	Walp.	Bekti Sulistyawati	2010-02-14	s+	kew-2505463
GP_00158	gp-158	2009-04-01	Araceae	Amorphophallus campanulatus	(Roxb.) Blume	Hery Yanto	2012-01-29	s-	kew-8254
GP_00159	gp-159	2009-04-16	Dipterocarpaceae	Shorea crassa	P.S.Ashton	Bekti Sulistyawati	2010-04-13	s+	kew-2588153
GP_00160	gp-160	2009-04-16	Rubiaceae	Gardenia		Cam Webb
GP_00161	gp-161	2009-04-16	Clusiaceae	Garcinia beccarii	Pierre	Bekti Sulistyawati	2010-03-28	s+	kew-2816702
GP_00162	gp-162	2009-04-16	Rubiaceae	Psychotria angulata	Korth.	Megawati Rusman	2010-02-27	s-	kew-167180
GP_00163	gp-163	2009-04-16	Rubiaceae	Psychotria gyrulosa	Stapf	Bekti Sulistyawati	2010-02-27	s-	kew-168189
GP_00164	gp-164	2009-04-16	Clusiaceae	Garcinia nervosa	Miq.	Megawati Rusman	2010-02-28	s+	kew-2817030
GP_00165	gp-165	2009-04-16	Lecythidaceae	Barringtonia reticulata	(Blume) Miq.	Megawati Rusman	2010-02-21	s+	kew-313533
GP_00166	gp-166	2009-04-16	Myrtaceae	Syzygium jambos	(L.) Alston	Bekti Sulistyawati	2010-02-16	s+	kew-199743
GP_00167	gp-167	2009-04-16	Myrtaceae	Rhodamnia cinerea	Jack	Bekti Sulistyawati	2010-02-19	s+	kew-178084
GP_00168	gp-168	2009-04-16	Myrtaceae	Syzygium odoardoi	Merr. & L.M.Perry	Bekti Sulistyawati	2010-02-11	s+	kew-200018
GP_00169	gp-169	2009-04-16	Dipterocarpaceae	Vatica umbonata	Burck	Bekti Sulistyawati	2010-02-20	s+	kew-2459216
GP_00170	gp-170	2009-04-16	Burseraceae	Canarium merrillii	H.J.Lam	Megawati Rusman	2010-04-04	s+	kew-2695971
GP_00171	gp-171	2009-04-17	Myristicaceae	Horsfieldia		Bekti Sulistyawati	2009-04-17
GP_00172	gp-172	2009-04-17	Ochnaceae	Indovethia calophylla	Boerl.	Bekti Sulistyawati	2010-02-20	s+	kew-2864986
GP_00173	gp-173	2009-04-17	Ochnaceae	Euthemis leucocarpa	Jack	Bekti Sulistyawati	2010-02-20	s+	kew-2805402
GP_00174	gp-174	2009-04-17	Meliaceae	Aphanamixis borneensis	(Miq.) Merr.	Megawati Rusman	2010-02-21	s+	kew-2643305
GP_00175	gp-175	2009-04-17	Magnoliaceae	Magnolia tsiampacca	(L.) Figlar & Noot.	Endro Setiawan	2009-04-17		kew-252975
GP_00176	gp-176	2009-04-17	Gnetaceae	Gnetum cuspidatum	Blume	Bekti Sulistyawati	2010-03-24	s-	kew-334107
GP_00177	gp-177	2009-04-17	Lauraceae	Cryptocarya		Endro Setiawan	2009-04-17
GP_00178	gp-178	2009-04-17	Elaeocarpaceae	Elaeocarpus		Endro Setiawan	2009-04-17
GP_00179	gp-179	2009-04-17	Phyllanthaceae	Glochidion		Ferry Slik	2009-05-19
GP_00180	gp-180	2009-04-17	Burseraceae	Santiria		Hery Yanto	2012-01-30	g+
GP_00181	gp-181	2009-04-17	Euphorbiaceae	Hancea eucausta	(Airy Shaw) S.E.C.Sierra, Kulju & Welzen	Bekti Sulistyawati	2010-02-21	s+	kew-372946
GP_00182	gp-182	2009-04-17	Arecaceae	Pinanga limosa	Ridl.	Bekti Sulistyawati	2010-02-03	s+	kew-156449
GP_00183	gp-183	2009-04-17	Annonaceae	Dasymaschalon		Bekti Sulistyawati	2009-08-10	g+
GP_00184	gp-184	2009-04-17	Dipterocarpaceae	Shorea crassa	P.S.Ashton	Bekti Sulistyawati	2010-04-19	s+	kew-2588153
GP_00185	gp-185	2009-04-17	Bonnetiaceae	Ploiarium alternifolium	(Vahl) Melch.	Megawati Rusman	2010-02-28	s+	tro-100363294
GP_00186	gp-186	2009-04-17	Smilacaceae	Smilax calophylla	Wall. ex A.DC.	Megawati Rusman	2010-11-04	s+	kew-288453
GP_00187	gp-187	2009-04-17	Burseraceae	Dacryodes rubiginosa	(A.W.Benn.) H.J.Lam	Ferry Slik	2009-05-19		kew-2755173
GP_00188	gp-188	2009-04-18	Dipterocarpaceae	Dipterocarpus grandiflorus	(Blanco) Blanco	Bekti Sulistyawati	2010-04-01	s+	kew-2772169
GP_00189	gp-189	2009-04-18	Arecaceae	Licuala		Cam Webb	2009-04-17
GP_00192	gp-192	2009-04-18	Cannabaceae	Gironniera subaequalis	Planch.	Bekti Sulistyawati	2010-02-22	s+	kew-2826183
GP_00193	gp-193	2009-04-18	Pandaceae	Galearia aristifera	Miq.	Bekti Sulistyawati	2010-02-22	s+	kew-85205
GP_00194	gp-194	2009-04-18	Araucariaceae	Agathis borneensis	Warb.	Ferry Slik	2009-05-19		kew-4509
GP_00195	gp-195	2009-04-18	Rubiaceae	Pyrostria		Cam Webb
GP_00196	gp-196	2009-04-18	Primulaceae	Labisia pumila ssp. neriifolia	(Bl.) F. Vill.	Bekti Sulistyawati	2010-02-20	s+	tro-100363713
GP_00197	gp-197	2009-04-19	Apocynaceae	Hoya		Megawati Rusman	2012-09-18	g+
GP_00198	gp-198	2009-04-20	Rubiaceae	Canthium		Cam Webb
GP_00199	gp-199	2009-04-20	Clusiaceae	Garcinia macrophylla	Miq.	Megawati Rusman	2010-02-28	s+	kew-2816966
GP_00200	gp-200	2009-04-20	Moraceae	Parartocarpus venenosa	Becc.	Bekti Sulistyawati	2010-02-05	s+	kew-2547511
GP_00201	gp-201	2009-04-20	Moraceae	Artocarpus nitidus	Trécul	Megawati Rusman	2013-03-08	s+	kew-2654036
GP_00202	gp-202	2009-04-20	Meliaceae	Sandoricum borneense	Miq.	Megawati Rusman	2010-02-21	s+	kew-2601096
GP_00203	gp-203	2009-06-10	Rhizophoraceae	Rhizophora apiculata	Blume	Megawati Rusman	2010-03-27	s+	tro-27600231
GP_00204	gp-204	2009-06-10	Rubiaceae	Hydnophytum formicarum	Jack	Megawati Rusman	2010-03-21	s+	kew-100941
GP_00205	gp-205	2009-06-10	Putranjivaceae	Drypetes		Endro Setiawan	2009-06-10	g+
GP_00206	gp-206	2009-06-10	Meliaceae	Xylocarpus granatum	J.Koenig	Bekti Sulistyawati	2010-11-01	s+	kew-2467231
GP_00207	gp-207	2009-06-10	Lamiaceae	Gmelina elliptica	Sm.	Cam Webb			kew-91192
GP_00208	gp-208	2009-06-10	Apocynaceae	Finlaysonia maritima	Backer	Bekti Sulistyawati	2010-03-07	s+	kew-2812950
GP_00209	gp-209	2009-06-10	Sapindaceae	Allophylus cobbe	(L.) Raeusch.	Megawati Rusman	2010-03-28	s-	kew-2629275
GP_00210	gp-210	2009-06-10	Acanthaceae	Acanthus ilicifolius	L.	Bekti Sulistyawati	2010-03-07	s-	kew-2615257
GP_00211	gp-211	2009-06-10	Apocynaceae	Sarcolobus globosus ssp. peregrinus	(Blanco) Rintz	Bekti Sulistyawati	2010-03-07	s+	tro-2608914
GP_00212	gp-212	2009-06-10	Combretaceae	Lumnitzera littorea	(Jack) Voigt	Megawati Rusman	2010-03-20	s+	kew-2338856
GP_00213	gp-213	2009-06-11	Rubiaceae	Scyphiphora hydrophylacea	C.F.Gaertn.	Bekti Sulistyawati	2010-10-18	s+	kew-189891
GP_00214	gp-214	2009-06-11	Rhizophoraceae	Bruguiera gymnorhiza	(L.) Lam.	Bekti Sulistyawati	2010-03-27	s+	kew-2684038
GP_00215	gp-215	2009-06-11	Gnetaceae	Gnetum latifolium	Blume	Bekti Sulistyawati	2010-03-24	s+	kew-334138
GP_00216	gp-216	2009-06-11	Malvaceae	Heritiera littoralis	Aiton	Megawati Rusman	2010-03-28	s+	kew-2846318
GP_00217	gp-217	2009-06-11	Celastraceae	Salacia chinensis	L.	Megawati Rusman	2010-03-21	s+	tro-15600263
GP_00218	gp-218	2009-06-11	Annonaceae	Uvaria littoralis	(Blume) Blume	Bekti Sulistyawati	2010-02-27	s+	kew-2448176
GP_00219	gp-219	2009-06-11	Rubiaceae	Morinda umbellata	L.	Megawati Rusman	2010-11-26	s+	kew-129962
GP_00220	gp-220	2009-06-11	Melastomataceae	Memecylon garcinioides	Blume	Megawati Rusman	2010-04-03	s-	ifn-77535
GP_00221	gp-221	2009-06-11	Annonaceae	Uvaria hirsuta	Jack	Bekti Sulistyawati	2010-02-27	s+	kew-2448169
GP_00222	gp-222	2009-06-11	Connaraceae	Connarus semidecandrus	Jack	Megawati Rusman	2010-04-03	s+	kew-2734439
GP_00223	gp-223	2009-06-25	Hypericaceae	Cratoxylum formosum	(Jacq.) Benth. & Hook.f. ex Dyer	Megawati Rusman	2010-04-03	s-	kew-2742416
GP_00224	gp-224	2009-06-25	Araliaceae	Gastonia serratifolia	(Miq.) Philipson	Megawati Rusman	2010-11-01	s+	kew-463853
GP_00225	gp-225	2009-06-25	Anacardiaceae	Buchanania arborescens	(Blume) Blume	Bekti Sulistyawati	2010-11-01	s+	kew-2684757
GP_00226	gp-226	2009-06-25	Fabaceae	Derris heptaphylla	Merrill	Megawati Rusman	2010-11-19	s+	ild-32279
GP_00227	gp-227	2009-06-25	Apocynaceae	Hoya diversifolia	Blume	Megawati Rusman	2010-11-26	s-	kew-2854157
GP_00228	gp-228	2009-06-25	Araliaceae	Schefflera elliptica	(Blume) Harms	Bekti Sulistyawati	2010-02-28	s+	kew-187198
GP_00230	gp-230	2009-07-01	Aquifoliaceae	Ilex cymosa	Blume	Megawati Rusman	2010-11-01	s+	kew-2860621
GP_00231	gp-231	2009-07-01	Compositae	Vernonia arborea	Buch.-Ham.	Megawati Rusman	2010-11-01	s+	gcc-12592
GP_00232	gp-232	2009-07-01	Phyllanthaceae	Aporosa lucida	(Miq.) Airy Shaw	Bekti Sulistyawati	2010-11-08	s+	kew-13272
GP_00233	gp-233	2009-07-01	Rubiaceae	Pyrostria		Bekti Sulistyawati		g+
GP_00234	gp-234	2009-07-01	Myrtaceae	Syzygium zeylanicum	(L.) DC.	Megawati Rusman	2012-11-09	s+	kew-200529
GP_00235	gp-235	2009-07-01	Rubiaceae	Ixora		Megawati Rusman	2012-11-09	g+
GP_00236	gp-236	2009-07-01	Meliaceae	Chisocheton sarawakanus	(C.DC.) Harms	Megawati Rusman	2010-11-03	s-	kew-2719006
GP_00237	gp-237	2009-07-01	Symplocaceae	Symplocos celastrifolia	Griff. ex C.B.Clarke	Megawati Rusman	2010-11-03	s+	kew-2578858
GP_00238	gp-238	2009-07-01	Rubiaceae	Ixora woodii	Bremek.	Megawati Rusman	2010-02-27	s-	kew-104130
GP_00239	gp-239	2009-07-01	Gentianaceae	Fagraea auriculata	Jack	Bekti Sulistyawati	2010-10-26	s+	kew-2807363
GP_00240	gp-240	2009-07-01	Araceae	Rhaphidophora minor	Hook.f.	Bekti Sulistyawati	2010-03-24	s+	kew-177817
GP_00241	gp-241	2009-07-01	Primulaceae	Ardisia elliptica	Thunb.	Bekti Sulistyawati	2010-10-21	s-	kew-2647897
GP_00242	gp-242	2009-07-01	Fabaceae	Millettia pinnata	(L.) Panigrahi	Megawati Rusman	2010-11-19	s+	ild-4759
GP_00243	gp-243	2009-07-02	Moraceae	Ficus sundaica	Blume	Megawati Rusman	2012-11-29	s+	kew-2812487
GP_00244	gp-244	2009-07-02	Rubiaceae	Hypobathrum microcarpum	(Blume) Bakh.f.	Megawati Rusman	2010-03-21	s+	kew-101470
GP_00245	gp-245	2009-07-02	Rubiaceae	Timonius flavescens	(Jacq.) Baker	Megawati Rusman	2010-03-20	s+	kew-205871
GP_00247	gp-247	2009-07-02	Clusiaceae	Garcinia bancana	Miq.	Bekti Sulistyawati	2010-03-27	s+	kew-2816696
GP_00248	gp-248	2009-07-02	Chrysobalanaceae	Parastemon urophyllus	(Wall. ex A.DC.) A.DC.	Megawati Rusman	2010-03-20	s+	kew-355680
GP_00249	gp-249	2009-07-02	Fabaceae	Inocarpus fagiferus	Fosb.	Megawati Rusman	2010-03-20	s+	ild-34734
GP_00250	gp-250	2009-07-02	Myrtaceae	Syzygium tawahense	(Korth.) Merr. & L.M.Perry	Bekti Sulistyawati	2010-03-19	s-	kew-200381
GP_00251	gp-251	2009-07-02	Calophyllaceae	Mesua beccariana	(Baill.) Kosterm.	Bekti Sulistyawati	2010-03-24	s-	tro-50001473
GP_00252	gp-252	2009-07-02	Lamiaceae	Teijsmanniodendron hollrungii	(Warb.) Kosterm.	Megawati Rusman	2010-03-07	s+	kew-202035
GP_00253	gp-253	2009-07-02	Meliaceae	Aglaia silvestris	(M.Roem.) Merr.	Megawati Rusman	2010-11-03	s-	kew-2626567
GP_00254	gp-254	2009-07-02	Malvaceae	Brownlowia argentata	Kurz	Megawati Rusman	2010-03-07	s+	kew-2683916
GP_00255	gp-255	2009-07-02	Euphorbiaceae	Shirakiopsis indica	(Willd.) Esser	Bekti Sulistyawati	2010-03-21	s+	kew-190978
GP_00256	gp-256	2009-07-03	Myrtaceae	Syzygium salignum	(Miq.) Rathakr. & N.C.Nair	Bekti Sulistyawati	2010-03-19	s-	kew-200258
GP_00257	gp-257	2009-07-03	Dipterocarpaceae	Vatica umbonata	Burck	Bekti Sulistyawati	2010-06-10	s-	kew-2459216
GP_00258	gp-258	2009-07-03	Celastraceae	Salacia macrophylla	Bl.	Megawati Rusman	2010-03-21	s-	tro-50006369
GP_00259	gp-259	2009-07-03	Lauraceae	Endiandra rubescens	(Blume) Miq.	Cam Webb			kew-2788928
GP_00260	gp-260	2009-07-03	Hypericaceae	Cratoxylum maingayi	Dyer	Megawati Rusman	2010-03-27	s+	kew-2742425
GP_00261	gp-261	2009-07-03	Araliaceae	Schefflera oxyphylla	(Miq.) R.Vig.	Bekti Sulistyawati	2010-03-04	s-	kew-187487
GP_00262	gp-262	2009-07-03	Dioscoreaceae	Dioscorea laurifolia	Wall. ex Hook.f.	Bekti Sulistyawati	2010-10-11	s+	kew-240368
GP_00263	gp-263	2009-07-03	Linaceae	Indorouchera griffithiana	(Planch.) Hallier f.	Megawati Rusman	2010-03-14	s+	tro-100355726
GP_00264	gp-264	2009-07-03	Euphorbiaceae	Macaranga rostrata	Heine	Megawati Rusman	2010-04-04	s+	kew-116683
GP_00265	gp-265	2009-07-03	Melastomataceae	Macrolenes nemorosa	Bakh.f.	Bekti Sulistyawati	2010-10-11	s+	ifn-76024
GP_00266	gp-266	2009-07-03	Melastomataceae	Memecylon garcinioides	Blume	Megawati Rusman	2010-03-27	s-	ifn-77535
GP_00268	gp-268	2009-07-03	Gentianaceae	Fagraea blumei	G.Don	Megawati Rusman	2010-03-27	s+	kew-2807375
GP_00269	gp-269	2009-07-05	Rubiaceae	Bungarimba sessiliflora	(Ridl.) K.M.Wong	Bekti Sulistyawati	2010-10-13	s+	kew-330519
GP_00270	gp-270	2009-07-05	Indet.
GP_00271	gp-271	2009-07-05	Apocynaceae	Hoya macrophylla	Blume	Bekti Sulistyawati	2010-03-07	s+	kew-2854287
GP_00272	gp-272	2009-07-05	Myristicaceae	Knema intermedia	Warb.	Megawati Rusman	2010-10-18	s-	kew-2334961
GP_00273	gp-273	2009-07-05	Apocynaceae	Alyxia reinwardtii	Blume	Bekti Sulistyawati		s+	kew-7402
GP_00274	gp-274	2009-07-05	Moraceae	Ficus obscura	Blume	Bekti Sulistyawati	2010-03-12	s+	kew-2811510
GP_00275	gp-275	2009-07-05	Rubiaceae	Gynochthodes philippinensis	(Elmer) Merr.	Bekti Sulistyawati	2010-04-24	s-	kew-93919
GP_00276	gp-276	2009-07-05	Moraceae	Ficus delosyce	Corner	Bekti Sulistyawati	2010-03-13	s-	kew-2810167
GP_00277	gp-277	2009-07-05	Malvaceae	Microcos sumatrana	Burret	Megawati Rusman	2010-10-18	s-	kew-2507752
GP_00278	gp-278	2009-07-05	Myrtaceae	Syzygium corymbosum	(Blume) DC.	Megawati Rusman	2010-11-04	s-	kew-199461
GP_00279	gp-279	2009-07-05	Ebenaceae	Diospyros coriacea	Hiern	Megawati Rusman	2010-03-27	s-	kew-2769571
GP_00280	gp-280	2009-07-05	Rubiaceae	Timonius flavescens	(Jacq.) Baker	Megawati Rusman	2010-03-20	s+	kew-205871
GP_00281	gp-281	2009-07-05	Apocynaceae	Tabernaemontana corymbosa	Roxb. ex Wall.	Bekti Sulistyawati	2010-03-06	s-	kew-200648
GP_00283	gp-283	2009-07-05	Dilleniaceae	Tetracera arborescens	Jack	Megawati Rusman	2010-03-20	s+	tro-50225602
GP_00284	gp-284	2009-07-16	Vitaceae	Nothocissus spicifera	(Griff.) Merr.	Bekti Sulistyawati	2010-03-17	s+	kew-2634430
GP_00285	gp-285	2009-07-16	Rubiaceae	Aidia auriculata	(Wall.) Ridsdale	Megawati Rusman	2010-03-21	s+	kew-4997
GP_00286	gp-286	2009-07-16	Fagaceae	Lithocarpus cantleyanus	(King ex Hook.f.) Rehder	Bekti Sulistyawati	2010-03-06	s+	kew-114341
GP_00287	gp-287	2009-07-16	Meliaceae	Chisocheton patens	Blume	Megawati Rusman	2010-03-13	s+	kew-2718980
GP_00288	gp-288	2009-07-16	Myristicaceae	Knema cinerea	Warb.	Megawati Rusman	2010-10-18	s+	tro-21800260
GP_00289	gp-289	2009-07-16	Loganiaceae	Strychnos ignatii	P.J. Bergius	Megawati Rusman	2010-03-13	s+	tro-19001095
GP_00290	gp-290	2009-07-16	Annonaceae	Artabotrys hexapetalus	(L.f.) Bhandari	Bekti Sulistyawati	2010-11-16	s-	kew-2653287
GP_00291	gp-291	2009-07-16	Elaeocarpaceae	Elaeocarpus griffithii	(Wight) A.Gray	Megawati Rusman	2012-11-09	s-	kew-2785592
GP_00292	gp-292	2009-07-16	Primulaceae	Ardisia odontophylla	Wall. ex A.DC.	Bekti Sulistyawati	2010-10-27	s+	kew-2648398
GP_00293	gp-293	2009-07-16	Primulaceae	Ardisia pterocaulis	Miq.	Bekti Sulistyawati	2010-10-28	s+	kew-2648568
GP_00294	gp-294	2009-07-17	Annonaceae	Polyalthia microtus	Miq.	Bekti Sulistyawati	2010-11-09	s-	kew-2407983
GP_00295	gp-295	2009-07-17	Phyllanthaceae	Baccaurea macrocarpa	(Miq.) Müll.Arg.	Bekti Sulistyawati	2010-04-02	s-	kew-18629
GP_00296	gp-296	2009-07-17	Clusiaceae	Garcinia nitida	Pierre	Bekti Sulistyawati	2010-03-28	s-	kew-2817035
GP_00297	gp-297	2009-07-17	Fabaceae	Millettia nieuwenhuisii	J.J. Smith	Megawati Rusman	2010-03-06	s-	tro-50166492
GP_00298	gp-298	2009-07-17	Annonaceae	Meiogyne virgata	(Blume) Miq.	Bekti Sulistyawati	2010-03-03	s+	kew-2364665
GP_00299	gp-299	2009-07-18	Moraceae	Ficus villosa	Blume	Bekti Sulistyawati	2010-03-10	s+	kew-2812778
GP_00300	gp-300	2009-07-18	Moraceae	Ficus annulata	Blume	Bekti Sulistyawati	2010-03-09	s+	kew-2809483
GP_00301	gp-301	2009-07-18	Phyllanthaceae	Aporosa grandistipula	Merr.	Bekti Sulistyawati	2010-03-23	s+	kew-13247
GP_00302	gp-302	2009-07-18	Primulaceae	Ardisia lanceolata	Roxb.	Megawati Rusman	2010-10-21	s+	kew-2648591
GP_00303	gp-303	2009-07-18	Anacardiaceae	Buchanania sessilifolia	Blume	Bekti Sulistyawati	2010-03-03	s+	kew-2684835
GP_00304	gp-304	2009-07-18	Rubiaceae	Urophyllum nigricans	Wernham	Bekti Sulistyawati	2010-04-24	s-	kew-211133
GP_00305	gp-305	2009-07-18	Annonaceae	Anaxagorea javanica	Blume	Bekti Sulistyawati	2010-03-03	s+	kew-2636371
GP_00306	gp-306	2009-07-18	Ochnaceae	Gomphia serrata	(Gaertn.) Kanis	Megawati Rusman	2010-03-14	s+	kew-2828707
GP_00307	gp-307	2009-07-18	Moraceae	Ficus midotis	Corner	Bekti Sulistyawati	2010-03-12	s+	kew-2811352
GP_00308	gp-308	2009-07-18	Connaraceae	Connarus odoratus	Hook.f.	Megawati Rusman	2010-03-21	s+	kew-2734371
GP_00309	gp-309	2009-07-19	Myristicaceae	Horsfieldia bracteosa	M.R.Hend.	Megawati Rusman	2010-10-18	s-	kew-2853478
GP_00310	gp-310	2009-07-19	Moraceae	Ficus hemsleyana	King	Bekti Sulistyawati	2010-03-11	s+	kew-2810707
GP_00311	gp-311	2009-07-19	Rubiaceae	Mussaenda frondosa	L.	Megawati Rusman	2010-03-21	s+	kew-130401
GP_00312	gp-312	2009-07-19	Meliaceae	Aglaia odoratissima	Blume	Megawati Rusman	2010-03-13	s+	kew-2626466
GP_00313	gp-313	2009-07-19	Clusiaceae	Garcinia lateriflora	Blume	Bekti Sulistyawati	2010-03-28	s-	kew-2816940
GP_00314	gp-314	2009-07-19	Capparaceae	Crateva religiosa	G.Forst.	Megawati Rusman	2010-03-20	s+	kew-2742384
GP_00315	gp-315	2009-07-19	Pentaphylacaceae	Adinandra sarosanthera	Miq.	Bekti Sulistyawati	2010-03-09	s+	kew-2622889
GP_00316	gp-316	2009-07-19	Lamiaceae	Teijsmanniodendron pteropodum	(Miq.) Bakh.	Megawati Rusman	2010-03-07	s+	kew-202045
GP_00317	gp-317	2009-07-19	Fabaceae	Derris elegans	Benth.	Megawati Rusman	2010-11-25	s-	ild-32543
GP_00318	gp-318	2009-07-19	Annonaceae	Uvaria littoralis	(Blume) Blume	Bekti Sulistyawati	2010-03-06	s+	kew-2448176
GP_00319	gp-319	2009-07-19	Lauraceae	Alseodaphne ceratoxylon	Kost.	Megawati Rusman	2010-03-13	s-
GP_00320	gp-320	2009-07-19	Sapindaceae	Trigonachras acuta	Radlk.	Megawati Rusman	2010-03-27	s+	kew-2520922
GP_00321	gp-321	2009	Euphorbiaceae	Moultonianthus leembruggianus	(Boerl. & Koord.) Steenis	Bekti Sulistyawati	2010-03-20	s+	kew-130230
GP_00322	gp-322	2009	Euphorbiaceae	Croton		Cam Webb	2018-04-20	g-
GP_00323	gp-323	2009	Pandanaceae	Freycinetia scandens	Gaudich.	Cam Webb			kew-306417
GP_00324	gp-324	2009	Fagaceae	Lithocarpus ewyckii	(Korth.) Rehder	Megawati Rusman	2010-03-06	s-	kew-114468
GP_00325	gp-325	2009	Piperaceae	Piper miniatum	(Miq.) Blume	Cam Webb			tro-50218284
GP_00326	gp-326	2009	Indet.
GP_00327	gp-327	2009	Indet.
GP_00328	gp-328	2009	Fabaceae	Fordia		Megawati Rusman	2010-03-06		ild-53051
GP_00329	gp-329	2009	Phyllanthaceae	Baccaurea tetrandra	(Baill.) Müll.Arg.	Bekti Sulistyawati	2010-03-24	s+	kew-18700
GP_00330	gp-330	2009	Fagaceae			Cam Webb	2018-04-20
GP_00331	gp-331	2009	Alangiaceae			Cam Webb	2018-04-20
GP_00332	gp-332	2009	Asparagaceae	Dracaena elliptica	Thunb. & Dalm.	Bekti Sulistyawati	2010-10-11	s-	kew-304640
GP_00333	gp-333	2009	Annonaceae			Cam Webb	2018-04-20
GP_00344	gp-344	2009-10-13	Celastraceae			Cam Webb	2015-07-01	f-
GP_00345	gp-345	2009-10-14	Phyllanthaceae	Baccaurea macrocarpa	(Miq.) Müll.Arg.	Bekti Sulistyawati		s+	kew-18629
GP_00346	gp-346	2009-10-14	Phyllanthaceae	Aporosa sarawakensis	Schot	Bekti Sulistyawati	2010-03-21	s+	kew-13319
GP_00347	gp-347	2009-10-14	Euphorbiaceae	Mallotus lowii	King ex. Hk.f	Bekti Sulistyawati	2010-10-13	s+
GP_00348	gp-348	2009-10-14	Meliaceae	Aglaia tomentosa	Teijsm. & Binn.	Megawati Rusman	2010-03-28	s+	kew-2626611
GP_00349	gp-349	2009-10-14	Dichapetalaceae	Dichapetalum		Bekti Sulistyawati	2010-04-04
GP_00350	gp-350	2009-10-14	Fabaceae	Archidendron triplinervium	(Kosterm.) I.C.Nielsen	Megawati Rusman	2010-03-06	s+	ild-52871
GP_00351	gp-351	2009-10-14	Burseraceae	Santiria apiculata	A.W.Benn.	Megawati Rusman	2010-04-04	s+	kew-2486239
GP_00352	gp-352	2009-10-15	Dipterocarpaceae	Shorea parvistipulata	F.Heim.	Bekti Sulistyawati	2010-04-20	s-	kew-2593980
GP_00353	gp-353	2009-10-15	Dilleniaceae	Tetracera akara	Merr.	Megawati Rusman	2010-03-20	s+	tro-10900273
GP_00354	gp-354	2009-10-15	Dipterocarpaceae	Shorea parvistipulata	F.Heim.	Bekti Sulistyawati	2010-04-20	s-	kew-2593980
GP_00355	gp-355	2009-10-15	Cornaceae	Alangium ridleyi	King	Bekti Sulistyawati	2010-03-04	s+	kew-5621
GP_00356	gp-356	2009-10-15	Dipterocarpaceae	Shorea		Cam Webb
GP_00357	gp-357	2009-10-15	Annonaceae	Friesodielsia borneensis	(Miq.) Steenis	Bekti Sulistyawati	2010-03-04	s+	kew-2814666
GP_00358	gp-358	2009-10-15	Phyllanthaceae	Aporosa lunata	(Miq.) Kurz	Bekti Sulistyawati	2010-03-23	s+	kew-13277
GP_00359	gp-359	2009-10-15	Thymelaeaceae	Gonystylus keithii	Airy Shaw	Bekti Sulistyawati	2010-04-06	s+	kew-2830410
GP_00360	gp-360	2009-10-15	Cornaceae	Alangium javanicum	(Blume) Wangerin	Bekti Sulistyawati	2010-03-04	s-	kew-5578
GP_00361	gp-361	2009-10-15	Phyllanthaceae	Baccaurea parviflora	(Müll.Arg.) Müll.Arg.	Bekti Sulistyawati	2010-03-24	s+	kew-18653
GP_00362	gp-362	2009-10-15	Malvaceae	Sterculia membranacea	Merr.	Megawati Rusman	2010-03-28	s+	kew-2580115
GP_00363	gp-363	2009-10-15	Annonaceae	Monocarpia marginalis	(Scheff.) Sincl.	Bekti Sulistyawati	2010-03-04	s+	kew-2749076
GP_00364	gp-364	2009-10-15	Celastraceae	Lophopetalum javanum	Turcz.	Megawati Rusman	2010-03-21	s+	kew-2338965
GP_00365	gp-365	2009-10-15	Anacardiaceae	Melanochyla fulvinervia	(Blume) Ding Hou	Bekti Sulistyawati	2010-03-04	s+	kew-2364756
GP_00366	gp-366	2009-10-16	Dipterocarpaceae	Shorea hopeifolia	(F.Heim) Symington	Bekti Sulistyawati	2010-04-01	s-	kew-2594003
GP_00367	gp-367	2009-10-16	Phyllanthaceae	Baccaurea macrocarpa	(Miq.) Müll.Arg.	Bekti Sulistyawati	2010-03-24	s+	kew-18629
GP_00368	gp-368	2009-10-16	Annonaceae	Cyathocalyx havilandii	Boerl.	Bekti Sulistyawati	2010-03-06	s+	kew-2903687
GP_00369	gp-369	2009-10-16	Dipterocarpaceae	Shorea atrinervosa	Symington	Bekti Sulistyawati	2010-04-14	s-	kew-2593832
GP_00370	gp-370	2009-10-16	Phyllanthaceae	Baccaurea sarawakensis	Pax & K.Hoffm.	Bekti Sulistyawati	2010-03-24	s+	kew-18684
GP_00371	gp-371	2009-10-16	Simaroubaceae	Eurycoma longifolia	Jack	Bekti Sulistyawati	2010-03-27	s+	kew-2805148
GP_00372	gp-372	2009-10-16	Melastomataceae	Memecylon edule	Roxb.	Megawati Rusman	2010-03-13	s+	tro-20304427
GP_00373	gp-373	2009-10-16	Phyllanthaceae	Aporosa subcaudata	Merr.	Bekti Sulistyawati	2010-03-21	s-	kew-13333
GP_00374	gp-374	2009-10-16	Melastomataceae	Memecylon edule	Roxb.	Bekti Sulistyawati	2010-10-11	s+	tro-20304427
GP_00375	gp-375	2009-10-16	Lauraceae	Beilschmiedia jacobsii	Kosterm. (nom.nud)	Debby Arifiani	2010-10-19	s+	kew-2672486
GP_00376	gp-376	2009-10-16	Burseraceae	Santiria tomentosa	Blume	Megawati Rusman	2010-04-04	s+	kew-2486282
GP_00377	gp-377	2009-10-16	Fagaceae	Castanopsis hypophoenicea	(Seemen) Soepadmo	Megawati Rusman	2010-03-06	s-	kew-35209
GP_00378	gp-378	2009-10-16	Phyllanthaceae	Aporosa stellifera	Hook.f.	Bekti Sulistyawati	2010-03-23	s+	kew-13330
GP_00379	gp-379	2009-10-16	Euphorbiaceae	Paracroton pendulus	(Hassk.) Miq.	Bekti Sulistyawati	2010-03-20	s+	kew-147431
GP_00380	gp-380	2009-10-17	Dipterocarpaceae	Shorea compressa	Burck	Bekti Sulistyawati	2010-03-03	s+	kew-2588183
GP_00381	gp-381	2009-10-17	Clusiaceae	Calophyllum pyriforme	P.F.Stevens	Bekti Sulistyawati	2010-03-29	s-	kew-2693453
GP_00382	gp-382	2009-10-17	Elaeocarpaceae	Elaeocarpus stipularis	Blume	Megawati Rusman	2010-03-21	s+	kew-2786030
GP_00383	gp-383	2009-10-17	Dipterocarpaceae	Shorea leprosula	Miq.	Bekti Sulistyawati	2010-04-01	s+	kew-2594050
GP_00384	gp-384	2009-10-17	Dipterocarpaceae	Shorea parvistipulata	F.Heim.	Bekti Sulistyawati	2010-04-04	s-	kew-2593980
GP_00385	gp-385	2009-10-17	Euphorbiaceae	Ptychopyxis grandis	Airy Shaw	Bekti Sulistyawati	2010-04-21	s+	kew-170783
GP_00386	gp-386	2009-10-17	Phyllanthaceae	Baccaurea costulata	(Miq.) Müll.Arg.	Bekti Sulistyawati	2010-03-23	s+	kew-18601
GP_00387	gp-387	2009-10-17	Malvaceae	Byttneria reinwardtii	Korth.	Bekti Sulistyawati		s-	kew-2688648
GP_00388	gp-388	2009-10-17	Phyllanthaceae	Aporosa lucida	(Miq.) Airy Shaw	Bekti Sulistyawati	2010-03-21	s+	kew-13272
GP_00389	gp-389	2009-10-17	Phyllanthaceae	Baccaurea angulata	Merr.	Bekti Sulistyawati	2010-03-23	s+	kew-18577
GP_00390	gp-390	2009-10-18	Dipterocarpaceae	Shorea lamellata	Foxw.	Cam Webb			kew-2594046
GP_00391	gp-391	2009-10-18	Myristicaceae	Horsfieldia subglobosa ssp. brachiata	Warb.	Megawati Rusman	2010-10-18	s-	kew-2853475
GP_00392	gp-392	2009-10-18	Phyllanthaceae	Baccaurea sumatrana	(Miq.) Müll.Arg.	Bekti Sulistyawati	2010-03-20	s+	kew-18694
GP_00393	gp-393	2009-10-18	Phyllanthaceae	Baccaurea bracteata	Müll.Arg.	Bekti Sulistyawati	2010-03-23	s+	kew-18588
GP_00394	gp-394	2009-10-18	Pentaphylacaceae	Adinandra dumosa	Jack	Bekti Sulistyawati	2010-03-09	s-	kew-2622779
GP_00395	gp-395	2009-10-18	Myristicaceae	Gymnacranthera contracta	Warb.	Megawati Rusman	2011-10-18	s-	kew-2835295
GP_00396	gp-396	2009-10-18	Clusiaceae	Calophyllum macrocarpum	Hook.f.	Bekti Sulistyawati	2010-03-28	s+	kew-2693384
GP_00397	gp-397	2009-10-18	Dipterocarpaceae	Shorea fallax	Meijer	Bekti Sulistyawati	2010-04-04	s+	kew-2593841
GP_00398	gp-398	2009-10-18	Burseraceae	Dacryodes rostrata	(Blume) H.J.Lam	Megawati Rusman	2010-04-04	s+	kew-2755168
GP_00399	gp-399	2009-10-18	Convolvulaceae	Erycibe glomerata	Blume	Megawati Rusman	2010-03-20	s+	ifn-61978
GP_00400	gp-400	2009-10-19	Burseraceae	Canarium littorale	Blume	Megawati Rusman	2010-04-04	s+	kew-2695939
GP_00401	gp-401	2009-10-19	Apocynaceae	Willughbeia coriacea	Wall.	Bekti Sulistyawati	2010-03-06	s-	kew-214734
GP_00402	gp-402	2009-10-19	Dipterocarpaceae	Shorea laevis	Ridl.	Hery Yanto	2009-10-20	s+	kew-2594036
GP_00403	gp-403	2009-10-20	Dipterocarpaceae	Hopea dryobalanoides	Miq.	Bekti Sulistyawati	2010-04-28	s+	kew-2853147
GP_00404	gp-404	2009-10-20	Lecythidaceae	Barringtonia macrostachya	(Jack) Kurz	Megawati Rusman	2010-03-14	s+	kew-313487
GP_00405	gp-405	2009-10-20	Dipterocarpaceae	Shorea quadrinervis	Slooten	Bekti Sulistyawati	2010-04-13	s+	kew-2592579
GP_00406	gp-406	2009-11-05	Chrysobalanaceae	Parastemon urophyllus	(Wall. ex A.DC.) A.DC.	Bekti Sulistyawati	2010-11-08	s-	kew-355680
GP_00407	gp-407	2009-11-05	Moraceae	Ficus vasculosa	Wall. ex Miq.	Bekti Sulistyawati	2010-03-13	s+	kew-2812750
GP_00408	gp-408	2009-11-05	Polygalaceae	Xanthophyllum obscurum	A.W.Benn.	Hery Yanto	2009-11-05	s+	kew-2467473
GP_00409	gp-409	2009-11-05	Rubiaceae	Aidia densiflora	(Wall.) Masam.	Bekti Sulistyawati	2010-10-19	s+	kew-5016
GP_00410	gp-410	2009-11-05	Peraceae	Chaetocarpus castanocarpus	(Roxb.) Thwaites	Bekti Sulistyawati	2010-03-20	s+	kew-37336
GP_00411	gp-411	2009-11-05	Salicaceae	Flacourtia indica	(Burm.f.) Merr.	Hery Yanto	2009-11-05	g+	kew-4813254
GP_00412	gp-412	2009-11-06	Moraceae	Ficus vasculosa	Wall. ex Miq.	Hery Yanto	2009-11-06	s+	kew-2812750
GP_00413	gp-413	2009-11-06	Theaceae	Gordonia marginata	(Korth.) Endl. ex Walp.	Bekti Sulistyawati	2010-03-08	s+	kew-2830852
GP_00414	gp-414	2009-11-06	Sapotaceae	Palaquium quercifolium	(de Vriese) Burck	Bekti Sulistyawati	2010-04-24	s-	kew-145817
GP_00415	gp-415	2009-11-06	Salicaceae	Scolopia spinosa	Warb.	Megawati Rusman	2010-03-06	s+	kew-4589645
GP_00416	gp-416	2009-11-06	Sapindaceae	Nephelium cuspidatum	Blume	Megawati Rusman	2010-03-28	s-	kew-2382711
GP_00417	gp-417	2009-11-06	Euphorbiaceae	Croton argyratus	Blume	Bekti Sulistyawati	2010-03-20	s+	kew-49319
GP_00418	gp-418	2009-11-06	Moraceae	Ficus variegata	Blume	Bekti Sulistyawati	2010-03-13	s+	kew-2812740
GP_00419	gp-419	2009-11-06	Sapindaceae	Nephelium lappaceum	L.	Megawati Rusman	2010-03-28	s-	kew-2382804
GP_00420	gp-420	2009-11-06	Phyllanthaceae	Baccaurea motleyana	(Müll.Arg.) Müll.Arg.	Yayah Robiah	2010-12-06	s+	kew-18642
GP_00421	gp-421	2009-11-06	Annonaceae	Polyalthia cauliflora	Hook.f. & Thomson	Yayah Robiah	2010-12-09	s+	kew-2406969
GP_00422	gp-422	2009-11-06	Oleaceae	Chionanthus macrophyllus	Blume	Yayah Robiah	2010-12-09	s+	kew-367514
GP_00423	gp-423	2009-11-07	Annonaceae	Polyalthia rumphii	(Blume ex Hensch.) Merr.	Yayah Robiah	2010-12-09	s+	kew-2407917
GP_00424	gp-424	2009-11-07	Phyllanthaceae	Baccaurea racemosa	(Reinw. ex Blume) Müll.Arg.	Yayah Robiah	2010-12-06	s+	kew-18675
GP_00425	gp-425	2009-11-07	Lauraceae	Litsea forstenii	Boerl.	Yayah Robiah	2010-12-09	s+	kew-2351703
GP_00426	gp-426	2009-11-07	Moraceae	Artocarpus odoratissimus	Blanco	Yayah Robiah	2010-12-14	s+	kew-2654043
GP_00427	gp-427	2009-11-12	Phyllanthaceae	Baccaurea lanceolata	(Miq.) Müll.Arg.	Yayah Robiah	2010-12-06	s+	kew-18625
GP_00428	gp-428	2009-11-12	Sapotaceae	Palaquium calophyllum	(Teijsm. & Binn.) Pierre ex Burck	Yayah Robiah	2011-01-11	s+	kew-145666
GP_00429	gp-429	2009-11-12	Sapindaceae	Nephelium lappaceum	L.	Cam Webb			kew-2382804
GP_00430	gp-430	2009-11-12	Peraceae	Trigonopleura malayana	Hook.f.	Yayah Robiah	2010-12-08	s+	kew-208779
GP_00431	gp-431	2009-11-12	Phyllanthaceae	Baccaurea sarawakensis	Pax & K.Hoffm.	Yayah Robiah	2010-12-06	s+	kew-18684
GP_00432	gp-432	2009-11-12	Primulaceae	Ardisia pterocaulis	Miq.	Yayah Robiah	2010-12-09	s+	kew-2648568
GP_00433	gp-433	2009-11-12	Myristicaceae	Knema latericia ssp. ridleyi	(Gand.) De Wilde	Yayah Robiah	2010-12-14	s+
GP_00434	gp-434	2009-11-12	Meliaceae	Dysoxylum alliaceum	(Blume) Blume	Yayah Robiah	2010-12-08	s+	kew-2779857
GP_00435	gp-435	2009-11-12	Dipterocarpaceae	Shorea macrophylla	(de Vriese) P.S.Ashton	Yayah Robiah	2010-12-14	s+	kew-2594032
GP_00436	gp-436	2009-11-12	Meliaceae	Lansium domesticum	Correa	Yayah Robiah	2009-11-12	s+	kew-2494222
GP_00437	gp-437	2009-11-12	Myristicaceae	Horsfieldia grandis	(Hook.f.) Warb.	Yayah Robiah	2010-12-09	s+	kew-2853508
GP_00438	gp-438	2009-11-12	Oleaceae	Chionanthus oliganthus	(Merr.) Kiew	Yayah Robiah	2010-12-14	s+	kew-367488
GP_00439	gp-439	2009-11-12	Myristicaceae	Gymnacranthera forbesii var. crassinervis	(Warb.) J.Sinclair	Yayah Robiah	2010-12-09	s+	kew-2835307
GP_00440	gp-440	2009-11-13	Malvaceae	Durio excelsus	(Korth.) Bakh.	Megawati Rusman	2010-12-08	s+	kew-2779441
GP_00441	gp-441	2009-11-13	Myristicaceae	Horsfieldia grandis	(Hook.f.) Warb.	Megawati Rusman	2010-12-06	s+	kew-2853508
GP_00442	gp-442	2009-11-13	Ancistrocladaceae	Ancistrocladus tectorius	(Lour.) Merr.	Megawati Rusman	2010-12-06	s+	kew-8778
*Taxon_confid = taxonomic confidence level: s, g and f denote species epithet, genus and family, respectively; +, - denote certain or uncertain, respectively.
#PL_code = Code for taxonomic name used in The Plant List version 1.1.
